# Supplementary material for: Predator in proximity: how does a large carnivore respond to anthropogenic pressures at fine-scales? Implications for interface area management
Source: PeerJ. 2024 Jul 10;12:e17693. doi: 10.7717/peerj.17693 (PMC11246029; doi:10.7717/peerj.17693)
Supplement: Supplemental Information 16 [file peerj-12-17693-s016.csv]

Grid_Name	Cam_ID	total_captures	sampling_days	capt_per_day	ndvi_10	slope_30	elevation_30	slope_100	elev_100	ndvi_100	dist_vill	dist_SH	dist_water	denseforest_m2	openforest_m2	scrubland_m2	openland_m2	RAI_Humans	RAI_Livestock	RAI_Nilgai	RAI_Sambar	RAI_Spotted Deer	RAI_Wild Pig	RAI_Wildprey	RAI_Tiger	Tiger_female_captures	Tiger_male_captures	Tiger_total_captures	Uniq_Tiger	kill_binary	kill_slope_100	kill_elev_100	kill_ndvi_100	kill_dist_vill	kill_dist_SH	kill_dist_water
301	80	200	89	2.247	0.375	4.777	413	17.144	390	0.493	2046	10190	1494	700000	156600	78700	300	0	0	8.988764045	73.03370787	13.48314607	5.617977528	101.1235955	1.123595506	0	1	1	1	0	17.144	390	0.493	2046	10190	1494
284	81	593	110	5.391	0.246	0.356	428	0.875	427	0.393	2572	10659	1337	680100	267900	35700	0	5.454545455	0	24.54545455	51.81818182	69.09090909	19.09090909	164.5454546	9.090909091	2	8	10	2	0	0.875	427	0.393	2572	10659	1337
283	82	386	96	4.021	0.273	1.467	433	1.966	432	0.341	3296	11839	380	548900	332000	60000	2200	0	0	1.041666667	22.91666667	16.66666667	8.333333333	48.95833334	5.208333333	2	3	5	3	0	1.966	432	0.341	3296	11839	380
266	83	666	97	6.866	0.211	2.386	431	1.637	431	0.413	3873	9612	1743	726200	212300	50500	100	10.30927835	0	11.34020619	25.77319588	401.0309278	28.86597938	467.0103093	7.216494845	4	3	7	2	0	1.637	431	0.413	3873	9612	1743
267	84	543	90	6.033	0.244	0.356	423	2.113	423	0.378	3116	9668	2054	760300	134600	53900	300	3.333333333	0	25.55555556	153.3333333	205.5555556	40	424.4444445	4.444444444	2	1	4	2	0	2.113	423	0.378	3116	9668	2054
285	85	327	90	3.633	0.423	2.49	411	1.949	412	0.399	2667	8983	2088	663000	193100	62500	100	3.333333333	0	7.777777778	57.77777778	84.44444444	3.333333333	153.3333333	5.555555556	4	0	5	2	0	1.949	412	0.399	2667	8983	2088
265	86	319	77	4.143	0.372	1.283	439	1.876	438	0.348	4173	11163	99	670000	238800	78400	0	14.28571429	0	27.27272727	27.27272727	162.3376623	33.76623377	250.6493506	7.792207792	2	2	6	3	0	1.876	438	0.348	4173	11163	99
247	87	144	97	1.485	0.276	2.867	424	2.811	423	0.337	3553	11693	1283	738600	178800	41300	200	0	0	13.40206186	19.58762887	5.154639175	2.06185567	40.20618558	14.43298969	7	7	14	3	0	2.811	423	0.337	3553	11693	1283
249	88	116	105	1.105	0.264	1.125	417	3.21	416	0.321	3801	8616	1638	539100	357900	22800	400	0	0	1.904761905	15.23809524	25.71428571	1.904761905	44.76190476	3.80952381	2	2	4	2	0	3.21	416	0.321	3801	8616	1638
230	89	374	80	4.675	0.203	2.515	419	3.102	419	0.241	3420	8787	885	419000	417500	29100	1600	6.25	0	38.75	43.75	205	21.25	308.75	3.75	3	0	3	1	0	3.102	419	0.241	3420	8787	885
208	90	276	47	5.872	0.34	0.503	418	1.572	418	0.317	2231	9021	297	368700	183300	20900	2700	70.21276596	0	46.80851064	38.29787234	321.2765957	44.68085106	451.0638297	0	0	0	0	0	0	1.572	418	0.317	2231	9021	297
188	91	262	93	2.817	0.228	1.125	396	1.489	395	0.348	2564	6578	381	505800	262900	81100	1800	9.677419355	0	0	19.35483871	66.66666667	1.075268817	87.0967742	2.150537634	1	1	2	2	0	1.489	395	0.348	2564	6578	381
187	92	259	103	2.515	0.259	1.916	392	1.75	391	0.296	2241	7101	1189	615400	282000	50900	13200	23.30097087	0	0	8.737864078	70.87378641	0.970873786	80.58252427	3.883495146	3	1	4	2	0	1.75	391	0.296	2241	7101	1189
164	93	177	89	1.989	0.304	1.125	388	0.774	387	0.322	914	8007	1246	198600	355200	127600	8500	35.95505618	0	5.617977528	33.70786517	10.11235955	1.123595506	50.56179775	0	0	0	0	0	0	0.774	387	0.322	914	8007	1246
185	94	375	97	3.866	0.268	1.779	409	1.584	409	0.311	755	9515	1273	345000	316100	74100	400	53.60824742	0	65.97938144	14.43298969	123.7113402	7.216494845	211.3402062	0	0	0	0	0	0	1.584	409	0.311	755	9515	1273
207	95	562	88	6.386	0.175	2.589	424	1.398	424	0.271	1721	9653	793	262700	375700	57700	2200	95.45454545	0	42.04545455	40.90909091	210.2272727	21.59090909	314.7727273	0	0	0	0	0	0	1.398	424	0.271	1721	9653	793
161	96	163	94	1.734	0.266	1.283	389	2.77	390	0.34	882	10730	1733	395600	334800	67500	1900	3.191489362	0	12.76595745	28.72340426	7.446808511	6.382978723	55.31914894	0	0	0	0	0	0	2.77	390	0.34	882	10730	1733
205	97	120	93	1.29	0.285	3.659	400	2.38	401	0.341	1892	11368	2289	611200	190400	57000	100	11.82795699	0	16.12903226	16.12903226	30.10752688	7.52688172	69.89247312	2.150537634	1	1	2	2	0	2.38	401	0.341	1892	11368	2289
229	98	454	94	4.83	0.342	0.712	431	2.009	430	0.383	2880	10445	998	420700	259400	30400	4200	8.510638298	0	35.10638298	41.4893617	248.9361702	10.63829787	336.1702128	7.446808511	3	4	7	3	0	2.009	430	0.383	2880	10445	998
225	99	621	89	6.978	0.329	1.591	431	1.551	430	0.418	1057	13537	183	669600	269000	29700	500	16.85393258	0	12.35955056	126.9662921	375.2808989	33.70786517	548.3146067	2.247191011	1	1	2	2	0	1.551	430	0.418	1057	13537	183
204	100	194	82	2.366	0.223	0.712	421	2.293	420	0.347	1467	12417	1307	687300	215900	45300	0	1.219512195	0	2.43902439	37.80487805	52.43902439	2.43902439	95.12195122	2.43902439	2	0	2	1	0	2.293	420	0.347	1467	12417	1307
202	101	192	82	2.341	0.354	1.125	424	1.676	425	0.388	615	14459	814	855100	101000	25600	0	8.536585366	0	1.219512195	50	39.02439024	12.19512195	102.4390244	6.097560976	4	1	5	3	0	1.676	425	0.388	615	14459	814
287	102	249	94	2.649	0.308	0.712	410	2.749	411	0.365	2330	7934	1824	627800	222100	87700	1200	3.191489362	0	15.95744681	53.19148936	78.72340426	12.76595745	160.6382979	7.446808511	6	0	7	3	0	2.749	411	0.365	2330	7934	1824
268	103	353	85	4.153	0.201	1.779	423	1.568	424	0.303	3293	7843	1123	712800	162000	67100	0	0	0	1.176470588	21.17647059	161.1764706	20	203.5294118	27.05882353	15	7	23	4	0	1.568	424	0.303	3293	7843	1123
232	104	541	101	5.356	0.271	1.814	412	1.247	410	0.305	2271	7070	469	846200	74700	52700	0	5.940594059	0	5.940594059	69.30693069	283.1683168	17.82178218	376.2376237	5.940594059	5	1	6	3	0	1.247	410	0.305	2271	7070	469
211	105	316	94	3.362	0.192	2.164	389	2.178	389	0.283	1191	5786	1210	712400	120000	41200	200	38.29787234	0	0	60.63829787	105.3191489	7.446808511	173.4042553	3.191489362	1	2	3	2	0	2.178	389	0.283	1191	5786	1210
212	106	261	97	2.691	0.279	1.916	399	1.532	398	0.342	182	4989	1059	559900	245200	86800	3400	25.77319588	0	17.5257732	79.3814433	76.28865979	11.34020619	184.5360825	7.216494845	4	3	7	2	0	1.532	398	0.342	182	4989	1059
234	107	304	88	3.455	0.26	2.012	384	2.034	384	0.264	628	5106	862	399000	219000	105300	50600	10.22727273	0	7.954545455	57.95454545	125	38.63636364	229.5454545	3.409090909	3	0	3	2	1	2.751	385	0.258	309	4302	751
288	108	321	89	3.607	0.39	2.012	406	2.151	406	0.373	2996	6943	2067	661600	221900	69200	1500	6.741573034	0	6.741573034	33.70786517	114.6067416	8.988764045	164.0449438	22.47191011	17	3	20	4	0	2.151	406	0.373	2996	6943	2067
270	109	307	69	4.449	0.24	2.25	406	2.241	405	0.29	2315	5887	1259	691600	173000	58400	4500	8.695652174	0	4.347826087	131.884058	118.8405797	10.14492754	265.2173913	8.695652174	4	1	6	3	0	2.241	405	0.29	2315	5887	1259
254	110	254	86	2.953	0.205	1.068	405	0.923	405	0.346	760	4382	646	606600	226600	72100	6800	36.04651163	0	0	31.39534884	80.23255814	6.976744186	118.6046512	5.813953488	5	0	5	3	0	0.923	405	0.346	760	4382	646
272	111	225	95	2.368	0.286	1.916	399	2.901	396	0.276	1864	4494	532	635100	222100	66100	0	3.157894737	0	10.52631579	48.42105263	26.31578947	9.473684211	94.7368421	9.473684211	7	2	9	3	0	2.901	396	0.276	1864	4494	532
255	112	245	76	3.224	0.287	2.25	380	1.639	381	0.302	1342	3689	884	386800	296400	83300	0	13.15789474	0	1.315789474	72.36842105	15.78947368	3.947368421	93.42105263	2.631578947	2	0	2	1	0	1.639	381	0.302	1342	3689	884
215	113	365	81	4.506	0.251	2.867	369	1.85	369	0.271	1218	2294	1468	358300	314700	156100	1100	75.30864198	0	3.703703704	77.77777778	53.08641975	7.407407407	141.9753086	13.58024691	11	0	11	1	0	1.85	369	0.271	1218	2294	1468
195	114	296	89	3.326	0.245	3.353	335	1.743	335	0.286	2824	252	656	48400	370400	174900	31500	1.123595506	0	19.1011236	31.46067416	133.7078652	22.47191011	206.7415731	2.247191011	1	1	2	2	0	1.743	335	0.286	2824	252	656
239	115	86	68	1.265	0.272	1.125	355	1.998	356	0.281	3109	169	428	29900	329700	105500	116500	5.882352941	0	1.470588235	11.76470588	42.64705882	5.882352941	61.76470588	7.352941176	4	1	5	2	1	2.589	365	0.26	3012	161	502
217	116	213	76	2.803	0.284	1.591	348	1.374	348	0.267	3007	567	492	44100	346000	142300	11300	18.42105263	0	9.210526316	39.47368421	63.15789474	13.15789474	125	19.73684211	12	2	15	2	0	1.374	348	0.267	3007	567	492
237	117	182	90	2.022	0.251	0.796	375	1.678	376	0.266	2535	1689	1373	408800	264200	99000	0	2.222222222	0	11.11111111	40	32.22222222	13.33333333	96.66666666	15.55555556	13	1	14	3	0	1.678	376	0.266	2535	1689	1373
273	118	137	82	1.671	0.193	0.712	409	1.189	409	0.266	2745	3223	1784	325000	345600	67000	0	2.43902439	0	23.17073171	34.14634146	50	13.41463415	120.7317073	12.19512195	1	9	10	3	0	1.189	409	0.266	2745	3223	1784
274	119	377	93	4.054	0.267	4.737	380	3.476	381	0.373	3156	2276	924	416300	289700	67700	100	0	1.075268817	9.677419355	34.40860215	156.9892473	22.58064516	223.655914	33.33333333	7	24	31	3	0	3.476	381	0.373	3156	2276	924
293	120	562	92	6.109	0.256	0.796	410	1.386	411	0.27	2283	1915	493	588800	315000	28300	4200	1.086956522	8.695652174	83.69565217	65.2173913	313.0434783	30.43478261	492.3913044	7.608695652	3	4	7	3	0	1.386	411	0.27	2283	1915	493
294	121	189	79	2.392	0.238	2.278	413	2.873	414	0.274	1723	1413	1220	201800	535400	93000	2000	0	1.265822785	44.30379747	10.12658228	43.03797468	5.063291139	102.5316456	2.53164557	NA	NA	2	NA	0	2.873	414	0.274	1723	1413	1220
310	122	337	82	4.11	0.324	1.125	391	2.641	392	0.326	344	394	1365	104100	430000	210600	45900	26.82926829	12.19512195	31.70731707	28.04878049	52.43902439	4.87804878	117.0731707	1.219512195	1	0	1	1	1	2.826	409	0.226	955	1021	2353
321	123	268	81	3.309	0.304	1.283	410	2.761	412	0.327	332	2186	730	214200	274400	210700	43300	27.16049383	30.86419753	59.25925926	32.09876543	37.03703704	13.58024691	141.9753086	2.469135802	1	1	2	2	1	1.501	422	0.289	32	2457	805
319	124	1070	103	10.388	0.273	0.796	426	0.993	426	0.295	20	3916	727	284900	254100	116600	89300	146.6019417	344.6601942	37.86407767	8.737864078	96.11650485	129.1262136	271.8446602	0	0	0	0	0	0	0.993	426	0.295	20	3916	727
306	125	282	88	3.205	0.21	4.143	415	4.717	417	0.302	1235	4119	1054	600400	218400	86400	700	57.95454545	14.77272727	17.04545455	35.22727273	25	25	102.2727273	5.681818182	3	2	5	2	0	4.717	417	0.302	1235	4119	1054
290	126	292	92	3.174	0.186	1.814	414	1.804	414	0.264	2336	5167	577	403800	315900	114700	1000	1.086956522	0	82.60869565	57.60869565	108.6956522	10.86956522	259.7826087	2.173913043	1	1	2	2	0	1.804	414	0.264	2336	5167	577
291	127	262	92	2.848	0.219	1.814	412	1.473	412	0.253	2302	3856	1249	486300	329000	67700	500	23.91304348	0	64.13043478	50	55.43478261	26.08695652	195.6521739	5.434782609	3	2	5	3	0	1.473	412	0.253	2302	3856	1249
292	128	209	77	2.714	0.263	7.028	388	4.245	390	0.381	2110	3075	1393	720400	163300	39100	0	2.597402597	1.298701299	16.88311688	33.76623377	124.6753247	16.88311688	192.2077922	16.88311688	3	10	13	4	1	3.457	389	0.401	1999	3114	2244
330	129	438	90	4.867	0.311	0.796	422	1.905	424	0.364	401	5387	1855	421800	198300	135300	47300	13.33333333	4.444444444	33.33333333	15.55555556	28.88888889	51.11111111	128.8888889	2.222222222	2	0	2	1	0	1.905	424	0.364	401	5387	1855
329	130	135	93	1.452	0.424	11.905	398	9.478	401	0.455	1299	6497	1619	557600	296800	92800	1300	5.376344086	0	3.225806452	40.86021505	3.225806452	1.075268817	48.38709677	4.301075269	3	1	4	2	0	9.478	401	0.455	1299	6497	1619
305	131	530	94	5.638	0.735	2.25	333	1.883	333	0.614	2000	5723	460	808500	96200	57200	5700	48.93617021	2.127659574	46.80851064	97.87234043	186.1702128	30.85106383	361.7021277	11.70212766	8	3	11	2	0	1.883	333	0.614	2000	5723	460
316	132	302	90	3.356	0.565	2.565	311	1.89	311	0.551	2591	6903	169	640300	209500	97600	2200	7.777777778	3.333333333	22.22222222	26.66666667	84.44444444	6.666666667	140	22.22222222	16	4	20	5	0	1.89	311	0.551	2591	6903	169
327	133	399	97	4.113	0.216	1.814	308	1.914	308	0.388	1898	7640	635	507200	274800	66600	2200	11.34020619	1.030927835	41.2371134	18.55670103	94.84536082	3.092783505	157.7319588	12.37113402	10	2	12	3	0	1.914	308	0.388	1898	7640	635
339	344	480	74	6.486	0.316	1.467	437	1.731	437	0.49	67	3307	910	533300	236600	98400	62800	244.5945946	106.7567568	4.054054054	55.40540541	9.459459459	33.78378378	102.7027027	0	0	0	0	0	1	11.899	459	0.457	191	3589	442
336	345	223	72	3.097	0.61	3.277	439	3.775	435	0.466	833	2666	341	530500	275400	81300	18800	56.94444444	63.88888889	13.88888889	41.66666667	22.22222222	20.83333333	98.61111111	0	0	0	0	0	1	3.7	434	0.479	569	2737	689
337	346	196	90	2.178	0.367	4.829	408	3.13	410	0.316	1330	1190	687	118600	122000	48200	13300	72.22222222	18.88888889	3.333333333	17.77777778	11.11111111	8.888888889	41.11111111	3.333333333	1	2	3	2	0	3.13	410	0.316	1330	1190	687
332	347	176	73	2.411	0.479	4.051	397	5.61	402	0.413	1502	672	1190	287500	293500	133200	10100	9.589041096	15.06849315	41.09589041	60.2739726	20.54794521	34.24657534	156.1643836	0	0	0	0	0	0	5.61	402	0.413	1502	672	1190
323	348	141	63	2.238	0.377	0	392	2.9	394	0.444	509	801	677	266400	250600	160700	46500	12.6984127	4.761904762	3.174603175	88.88888889	20.63492063	12.6984127	125.3968254	4.761904762	1	2	3	3	1	3.825	398	0.484	777	1099	1268
324	349	117	88	1.33	0.22	3.353	395	3.233	397	0.258	1018	413	792	110100	392300	169600	15500	40.90909091	13.63636364	6.818181818	23.86363636	3.409090909	17.04545455	51.13636364	2.272727273	2	0	2	1	0	3.233	397	0.258	1018	413	792
334	350	139	74	1.878	0.259	0.712	401	2.183	401	0.269	1256	966	1377	135100	279100	154900	41500	12.16216216	12.16216216	22.97297297	24.32432432	5.405405405	22.97297297	75.67567567	0	0	0	0	0	0	2.183	401	0.269	1256	966	1377
299	351	244	63	3.873	0.284	1.006	375	1.755	376	0.321	1741	2831	627	153300	305500	99100	28200	242.8571429	6.349206349	0	7.936507937	1.587301587	0	9.523809524	11.11111111	6	1	7	3	1	2.545	372	0.294	1810	3213	294
296	352	128	80	1.6	0.305	2.25	394	2.245	395	0.297	963	691	1359	60100	460500	152100	35300	28.75	1.25	7.5	17.5	33.75	2.5	61.25	0	0	0	0	0	0	2.245	395	0.297	963	691	1359
277	353	196	91	2.154	0.256	0.712	389	1.315	389	0.316	1911	172	1966	268200	348900	87300	12200	38.46153846	2.197802198	19.78021978	28.57142857	6.593406593	13.18681319	68.13186813	5.494505495	1	4	5	4	0	1.315	389	0.316	1911	172	1966
297	354	252	58	4.345	0.258	2.867	390	1.923	391	0.28	1174	1124	769	10000	312800	172800	84600	205.1724138	3.448275862	1.724137931	15.51724138	22.4137931	8.620689655	48.27586207	15.51724138	8	1	9	3	1	1.878	376	0.25	1912	1786	1020
280	355	225	90	2.5	0.237	1.006	373	1.271	373	0.285	2535	2468	436	19400	280800	208600	65600	121.1111111	7.777777778	8.888888889	21.11111111	0	5.555555556	35.55555556	5.555555556	5	0	5	1	0	1.271	373	0.285	2535	2468	436
281	356	90	70	1.286	0.226	1.779	365	1.645	364	0.255	2226	3356	555	27100	278600	222800	150900	50	8.571428571	1.428571429	8.571428571	0	1.428571429	11.42857143	5.714285714	4	0	4	1	0	1.645	364	0.255	2226	3356	555
244	357	312	72	4.333	0.324	1.283	317	1.957	318	0.312	1190	4648	50	2400	160500	82900	499000	183.3333333	131.9444444	2.777777778	6.944444444	0	1.388888889	11.11111111	2.777777778	1	1	2	2	1	1.702	312	0.268	1247	4791	178
223	358	131	53	2.472	0.218	3.353	309	1.645	308	0.252	906	4981	116	0	143000	19200	605800	58.49056604	54.71698113	0	5.660377358	0	5.660377358	11.32075472	1.886792453	0	1	1	1	1	0.746	306	0.205	545	5171	685
222	359	150	75	2	0.155	2.012	309	1.555	309	0.236	750	4211	1036	0	140500	21600	638900	41.33333333	70.66666667	13.33333333	1.333333333	0	16	30.66666666	0	0	0	0	0	0	1.555	309	0.236	750	4211	1036
220	360	75	67	1.119	0.217	3.844	333	2.261	333	0.24	1035	2363	2059	0	106700	17700	681500	16.41791045	49.25373134	17.91044776	1.492537313	0	4.47761194	23.88059701	5.970149254	0	4	4	1	0	2.261	333	0.24	1035	2363	2059
263	361	235	88	2.67	0.242	0.712	343	2.385	342	0.266	1804	3686	136	7100	203200	152100	384600	48.86363636	29.54545455	6.818181818	23.86363636	0	2.272727273	32.95454545	2.272727273	2	0	2	1	0	2.385	342	0.266	1804	3686	136
261	362	78	88	0.886	0.25	3.972	361	2.608	360	0.264	2672	2195	1575	100	131000	260900	337600	11.36363636	23.86363636	7.954545455	7.954545455	1.136363636	3.409090909	20.45454546	2.272727273	1	1	2	2	0	2.608	360	0.264	2672	2195	1575
260	363	242	95	2.547	0.202	2.278	372	1.629	371	0.238	2619	1322	2280	0	239200	118500	329100	32.63157895	20	22.10526316	10.52631579	0	15.78947368	48.42105263	28.42105263	3	24	27	4	1	1.13	368	0.247	2830	1510	474
219	364	207	73	2.836	0.376	3.372	325	2.12	326	0.246	1914	903	596	0	105000	19800	662000	24.65753425	42.46575342	28.76712329	4.109589041	0	16.43835616	49.31506849	0	0	0	0	0	1	2.27	327	0.22	1803	1051	1245
240	365	289	88	3.284	0.199	1.591	340	1.742	339	0.242	1920	1259	1834	0	230500	85700	329500	43.18181818	68.18181818	3.409090909	14.77272727	0	7.954545455	26.13636363	12.5	2	9	11	3	0	1.742	339	0.242	1920	1259	1834
196	366	179	86	2.081	0.203	0	322	1.03	322	0.211	2170	666	355	100	225600	29800	435700	51.1627907	29.06976744	20.93023256	11.62790698	0	5.813953488	38.37209303	0	0	0	0	0	1	1.935	324	0.247	2259	227	263
197	367	42	81	0.519	0.291	3.353	307	1.92	307	0.259	1432	1375	762	0	79100	13800	765900	3.703703704	9.87654321	3.703703704	0	0	6.172839506	9.87654321	0	0	0	0	0	0	1.92	307	0.259	1432	1375	762
154	368	150	87	1.724	0.232	2.932	303	1.914	303	0.255	1251	460	263	0	143300	178100	395200	20.68965517	18.3908046	16.09195402	32.18390805	8.045977011	12.64367816	68.96551724	0	0	0	0	0	1	1.46	298	0.244	605	998	456
155	369	89	57	1.561	0.235	1.125	293	0.68	293	0.224	747	1152	62	0	124200	157600	481200	21.05263158	35.0877193	38.59649123	1.754385965	0	1.754385965	42.10526316	0	0	0	0	0	0	0.68	293	0.224	747	1152	62
175	370	103	82	1.256	0.243	2.589	297	1.915	296	0.208	432	1849	796	0	50900	4900	559500	36.58536585	53.65853659	10.97560976	6.097560976	0	1.219512195	18.29268293	1.219512195	NA	NA	1	NA	1	1.809	282	0.152	0	2562	409
214	371	1000	76	13.158	0.201	1.467	376	1.46	377	0.27	669	3241	313	169200	265700	139600	85700	964.4736842	88.15789474	10.52631579	22.36842105	0	28.94736842	61.84210526	7.894736842	5	1	6	3	0	1.46	377	0.27	669	3241	313
190	372	322	81	3.975	0.279	1.423	383	1.437	384	0.294	977	4953	1285	432900	305700	113900	1700	46.91358025	29.62962963	33.33333333	76.54320988	17.28395062	13.58024691	140.7407407	0	0	0	0	0	1	1.352	383	0.267	1066	5021	764
192	373	587	92	6.38	0.282	1.423	369	1.36	369	0.271	1171	3025	868	106300	399600	146100	21100	476.0869565	42.39130435	4.347826087	17.39130435	3.260869565	17.39130435	42.39130435	2.173913043	2	0	2	2	0	1.36	369	0.271	1171	3025	868
193	374	303	92	3.293	0.213	2.25	349	1.995	348	0.245	1994	1811	594	49000	377300	178500	13200	158.6956522	71.73913043	5.434782609	16.30434783	0	1.086956522	22.82608696	25	12	9	23	3	0	1.995	348	0.245	1994	1811	594
169	375	120	92	1.304	0.224	1.916	344	2.289	345	0.233	2027	3091	840	34300	365500	190100	28900	29.34782609	15.2173913	13.04347826	10.86956522	1.086956522	8.695652174	33.69565218	0	0	0	0	0	0	2.289	345	0.233	2027	3091	840
149	376	280	106	2.642	0.293	1.125	345	2.496	345	0.3	2391	3853	183	22200	315900	200300	50200	24.52830189	0.943396226	19.81132075	34.90566038	0	6.603773585	61.32075472	0.943396226	1	0	1	1	0	2.496	345	0.3	2391	3853	183
132	377	252	93	2.71	0.245	1.006	307	1.181	306	0.284	1590	2826	648	10800	298700	168000	145700	62.3655914	31.1827957	78.49462366	4.301075269	0	11.82795699	94.62365592	1.075268817	0	1	1	1	0	1.181	306	0.284	1590	2826	849
133	378	186	89	2.09	0.196	1.006	307	1.332	307	0.243	1774	1980	486	5000	264100	156300	229700	40.4494382	29.21348315	12.35955056	26.96629213	0	13.48314607	52.80898876	12.35955056	10	1	11	3	1	1.629	301	0.294	1354	1841	381
120	379	143	88	1.625	0.23	1.125	292	0.871	292	0.239	524	450	974	0	99600	52200	647800	4.545454545	10.22727273	1.136363636	5.681818182	0	30.68181818	37.5	6.818181818	6	0	6	1	0	0.871	292	0.239	524	450	170
152	380	748	74	10.108	0.211	1.916	315	1.839	317	0.323	1426	941	1038	7900	271900	143400	201700	859.4594595	32.43243243	4.054054054	21.62162162	1.351351351	1.351351351	28.37837838	2.702702703	1	0	2	1	0	1.839	317	0.323	1426	941	1038
166	381	352	104	3.385	0.361	2.278	384	1.236	384	0.312	2720	6050	1144	210600	354900	155600	26300	33.65384615	13.46153846	27.88461538	74.03846154	47.11538462	5.769230769	154.8076923	7.692307692	6	2	8	3	0	1.236	384	0.312	2720	6050	1144
147	382	248	104	2.385	0.244	0.356	375	0.93	375	0.247	2414	6320	2095	2000	289100	176700	162700	48.07692308	6.730769231	30.76923077	7.692307692	0	6.730769231	45.19230769	7.692307692	7	1	8	2	0	0.93	375	0.247	2414	6320	2095
148	383	188	98	1.918	0.213	1.068	361	1.652	360	0.252	2701	5067	1310	1300	245900	193700	199600	81.63265306	32.65306122	11.2244898	5.102040816	0	1.020408163	17.34693878	0	0	0	0	0	0	1.652	360	0.252	2701	5067	1310
130	384	444	85	5.224	0.268	1.006	328	1.458	329	0.281	1677	4267	1321	200	261600	205600	155800	347.0588235	95.29411765	12.94117647	18.82352941	0	10.58823529	42.35294117	1.176470588	1	0	1	1	0	1.458	329	0.281	1677	4267	1524
173	A1	233	70	3.329	0.442	4.393	314	3.079	313	0.384	2009	232	21	32700	289400	207500	173700	30	0	2.857142857	81.42857143	134.2857143	5.714285714	224.2857143	7.142857143	3	2	5	2	1	1.903	307	0.328	1764	29	353
170	A10	141	77	1.831	0.244	0.796	347	1.631	348	0.271	1831	2642	1048	8300	296100	204900	100100	32.46753247	20.77922078	12.98701299	9.090909091	1.298701299	12.98701299	36.36363637	15.58441558	11	1	12	3	0	1.631	348	0.271	1831	2642	1048
150	A11	287	74	3.878	0.218	1.467	333	2.07	333	0.239	2621	3285	374	90800	298800	206800	59300	225.6756757	33.78378378	13.51351351	25.67567568	0	13.51351351	52.7027027	6.756756757	4	1	5	2	0	2.07	333	0.239	2621	3285	374
118	A12	613	95	6.453	0.244	1.006	291	1.738	292	0.282	810	2119	725	200	206500	70600	425600	269.4736842	143.1578947	15.78947368	24.21052632	0	20	60	2.105263158	2	0	2	1	0	1.738	292	0.282	810	2119	696
117	A13	148	69	2.145	0.296	3.038	291	2.802	292	0.314	795	2978	1248	500	254100	72500	355200	37.68115942	82.60869565	17.39130435	34.7826087	0	10.14492754	62.31884059	1.449275362	1	0	1	1	0	2.802	292	0.314	795	2978	477
131	A14	64	66	0.97	0.281	1.814	308	1.502	309	0.324	1778	3228	576	10900	297800	252700	67700	18.18181818	18.18181818	1.515151515	4.545454545	0	0	6.06060606	0	0	0	0	0	0	1.502	309	0.324	1778	3228	872
168	A15	205	97	2.113	0.181	0.796	362	1.392	362	0.251	1829	4342	284	63700	363900	158900	27100	36.08247423	4.12371134	16.49484536	74.22680412	2.06185567	9.278350515	102.0618557	1.030927835	1	0	1	1	0	1.392	362	0.251	1829	4342	284
189	A16	210	74	2.838	0.209	2.777	378	2.581	378	0.299	1705	5942	757	628600	189100	94400	300	114.8648649	0	0	9.459459459	4.054054054	4.054054054	17.56756757	4.054054054	1	2	3	2	0	2.581	378	0.299	1705	5942	757
167	A17	234	97	2.412	0.283	0.796	377	0.99	378	0.269	2710	5690	1284	98700	350700	178200	50700	24.74226804	17.5257732	37.11340206	41.2371134	1.030927835	19.58762887	98.96907217	3.092783505	2	1	3	2	0	0.99	378	0.269	2710	5690	1284
116	A18	190	30	6.333	0.248	1.283	295	1.829	295	0.284	615	3837	1467	0	287000	50200	382800	466.6666667	100	13.33333333	13.33333333	0	10	36.66666666	0	0	0	0	0	0	1.829	295	0.284	615	3837	651
129	A19	68	60	1.133	0.312	3.972	329	3.55	330	0.299	1416	5551	1982	0	255400	127700	265700	21.66666667	15	15	3.333333333	0	5	23.33333333	0	0	0	0	0	0	3.55	330	0.299	1416	5551	375
153	A2	261	77	3.39	0.224	1.591	309	1.915	310	0.303	1023	166	1097	17600	322600	139900	214500	96.1038961	36.36363636	19.48051948	32.46753247	9.090909091	25.97402597	87.01298701	5.194805195	3	1	4	2	0	1.915	310	0.303	1023	166	1097
165	A20	183	75	2.44	0.223	1.068	383	2.023	385	0.267	1952	6897	1943	374400	358500	158300	2700	28	40	21.33333333	9.333333333	1.333333333	13.33333333	45.33333333	1.333333333	1	0	1	1	0	2.023	385	0.267	1952	6897	1943
146	A21	234	77	3.039	0.257	0.712	375	1.151	374	0.26	1707	6839	2115	15800	326400	283400	36800	48.05194805	44.15584416	28.57142857	0	0	6.493506494	35.06493506	0	0	0	0	0	0	1.151	374	0.26	1707	6839	923
128	A22	54	72	0.75	0.24	2.386	355	1.732	357	0.263	1890	6617	2386	300	191800	181800	300100	6.944444444	20.83333333	20.83333333	1.388888889	0	8.333333333	30.55555555	0	0	0	0	0	0	1.732	357	0.263	1890	6617	186
163	A25	155	97	1.598	0.331	0.356	397	1.229	397	0.254	0	8744	318	26200	343100	99100	6500	16.49484536	0	1.030927835	19.58762887	18.55670103	18.55670103	57.73195877	1.030927835	1	0	1	1	0	1.229	397	0.254	0	8744	318
172	A3	582	81	7.185	0.186	0.796	322	1.073	322	0.227	1870	640	913	4000	252100	250100	107000	377.7777778	203.7037037	25.92592593	4.938271605	1.234567901	3.703703704	35.80246914	12.34567901	8	0	10	2	0	1.073	322	0.227	1870	640	913
171	A4	578	60	9.633	0.189	1.467	337	1.787	338	0.246	2329	1841	414	26000	279000	162800	163600	883.3333333	30	5	30	0	6.666666667	41.66666667	1.666666667	1	0	1	1	0	1.787	338	0.246	2329	1841	414
134	A5	82	76	1.079	0.19	1.423	303	1.145	304	0.234	689	636	1237	700	207200	135300	372700	25	9.210526316	22.36842105	3.947368421	0	22.36842105	48.68421052	0	0	0	0	0	0	1.145	304	0.234	689	636	327
119	A6	81	73	1.11	0.319	2.708	297	1.513	298	0.322	1074	1147	1087	0	92700	24500	713500	10.95890411	8.219178082	15.06849315	19.17808219	0	24.65753425	58.90410959	9.589041096	6	0	7	2	0	1.513	298	0.322	1074	1147	756
151	A7	212	75	2.827	0.225	2.777	324	2.561	323	0.241	2361	2328	67	7100	248500	214600	153600	82.66666667	73.33333333	8	32	0	5.333333333	45.33333333	13.33333333	7	2	10	3	0	2.561	323	0.241	2361	2328	67
191	A9	927	71	13.056	0.219	1.006	379	1.528	379	0.262	376	3713	287	213600	427900	125800	2500	990.1408451	136.6197183	0	76.05633803	4.225352113	25.35211268	105.6338028	0	0	0	0	0	0	1.528	379	0.262	376	3713	287
194	G1	459	71	6.465	0.335	3.277	336	1.838	337	0.289	2684	963	23	37200	356100	187000	16000	0	0	7.042253521	50.70422535	60.56338028	25.35211268	143.6619718	19.71830986	13	1	14	2	0	1.838	337	0.289	2684	963	23
203	G11	256	84	3.048	0.243	1.916	426	1.432	426	0.382	1141	13293	440	745200	148500	74400	1200	1.19047619	0	7.142857143	77.38095238	97.61904762	13.0952381	195.2380952	2.380952381	1	1	2	2	0	1.432	426	0.382	1141	13293	440
182	G2PC	220	90	2.444	0.26	1.591	413	2.587	412	0.283	1772	11739	2098	603200	275300	32500	0	1.111111111	0	8.888888889	13.33333333	44.44444444	12.22222222	78.88888888	0	0	0	0	0	0	2.587	412	0.283	1772	11739	2098
264	P1	173	55	3.145	0.345	1.779	320	2.052	322	0.342	277	5308	43	1200	134500	138900	539500	45.45454545	196.3636364	0	1.818181818	0	5.454545455	7.272727273	1.818181818	1	0	1	1	0	2.052	322	0.342	277	5308	43
333	P10	103	60	1.717	0.304	1.51	412	1.487	413	0.331	1044	338	1068	243400	358600	126600	35300	3.333333333	1.666666667	8.333333333	56.66666667	13.33333333	15	93.33333333	3.333333333	1	0	2	1	0	1.487	413	0.331	1044	338	1068
282	P11	70	84	0.833	0.213	3.972	350	2.277	351	0.258	1708	4004	975	0	102000	298800	201000	7.142857143	16.66666667	2.380952381	8.333333333	0	3.571428571	14.28571429	0	0	0	0	0	0	2.277	351	0.258	1708	4004	975
243	P12	395	86	4.593	0.234	1.006	333	1.124	333	0.278	1347	3388	1351	0	205500	103000	368200	75.58139535	145.3488372	27.90697674	1.162790698	0	4.651162791	33.72093023	2.325581395	1	0	2	1	0	1.124	333	0.278	1347	3388	1351
262	P13	72	74	0.973	0.24	1.125	347	1.499	348	0.24	2378	3180	781	0	142300	269300	339900	21.62162162	20.27027027	9.459459459	12.16216216	0	4.054054054	25.67567567	0	0	0	0	0	1	1.595	353	0.229	2412	3039	345
298	P14	256	68	3.765	0.222	1.916	371	1.685	371	0.253	2105	2092	250	22800	349900	189700	96300	139.7058824	5.882352941	5.882352941	20.58823529	14.70588235	13.23529412	54.4117647	2.941176471	2	0	2	1	0	1.685	371	0.253	2105	2092	250
279	P15	112	69	1.623	0.197	0.356	376	0.762	376	0.253	2187	1758	1316	400	239400	183600	232000	44.92753623	1.449275362	11.5942029	13.04347826	1.449275362	7.246376812	33.33333333	7.246376812	5	0	5	2	0	0.762	376	0.253	2187	1758	1316
242	P16	276	86	3.209	0.209	2.867	336	1.851	336	0.238	1403	2800	1926	0	183900	85200	431700	17.44186047	61.62790698	4.651162791	1.162790698	0	3.488372093	9.302325582	5.813953488	2	1	5	2	0	1.851	336	0.238	1403	2800	1926
221	P17	72	86	0.837	0.246	0	327	1.849	326	0.277	1012	2876	2270	0	153200	34000	587200	12.79069767	11.62790698	3.488372093	2.325581395	0	6.976744186	12.79069767	2.325581395	1	1	2	2	0	1.849	326	0.277	1012	2876	2270
176	P19	300	79	3.797	0.285	1.916	294	1.67	294	0.28	481	2623	18	0	106200	38700	654900	74.6835443	183.5443038	1.265822785	2.53164557	0	5.063291139	8.860759494	0	0	0	0	0	1	1.653	288	0.236	328	3102	941
245	P2	149	81	1.84	0.208	1.779	312	1.747	311	0.195	688	5446	573	0	14400	3500	927800	28.39506173	75.30864198	2.469135802	0	0	19.75308642	22.22222222	0	0	0	0	0	0	1.747	311	0.195	688	5446	573
198	P20	72	74	0.973	0.248	0.356	303	1.685	303	0.24	557	2239	833	0	131300	38100	583000	22.97297297	40.54054054	6.756756757	0	0	2.702702703	9.45945946	0	0	0	0	0	0	1.685	303	0.24	557	2239	833
241	P21	244	86	2.837	0.246	0.503	346	1.38	346	0.231	1769	1728	2410	0	208300	57700	422000	126.744186	115.1162791	8.139534884	1.162790698	0	4.651162791	13.95348837	3.488372093	2	1	3	3	0	1.38	346	0.231	1769	1728	2410
278	P22	76	82	0.927	0.308	0.796	383	0.924	383	0.253	1878	851	2152	17100	326500	154900	73500	3.658536585	3.658536585	7.317073171	8.536585366	1.219512195	8.536585366	25.6097561	6.097560976	2	3	5	4	1	1.242	386	0.325	1845	521	117
311	P23	435	68	6.397	0.459	2.867	407	3.63	408	0.391	25	81	694	200200	280900	79400	81000	451.4705882	32.35294118	0	63.23529412	0	1.470588235	64.70588236	0	0	0	0	0	1	1.964	404	0.228	0	203	1443
331	P24	369	74	4.986	0.48	0.356	405	2.677	406	0.429	634	1890	28	566300	207100	69800	2700	18.91891892	47.2972973	22.97297297	150	114.8648649	10.81081081	298.6486487	0	0	0	0	0	0	2.677	406	0.429	634	1890	28
322	P27	256	76	3.368	0.207	1.006	416	0.826	416	0.29	687	1578	170	142200	306800	187600	87000	53.94736842	65.78947368	7.894736842	53.94736842	5.263157895	21.05263158	88.15789474	10.52631579	5	3	8	4	1	2.078	415	0.417	577	1699	1538
259	P28	69	60	1.15	0.281	2.708	368	2.979	371	0.259	3169	226	1890	27500	338500	136400	95000	0	8.333333333	3.333333333	21.66666667	0	0	25	1.666666667	0	1	1	1	0	2.979	371	0.259	3169	226	1890
224	P3	184	81	2.272	0.235	0.796	300	2.21	301	0.216	347	5849	546	0	57300	2000	854900	22.22222222	106.1728395	3.703703704	1.234567901	0	17.28395062	22.22222223	0	0	0	0	0	0	2.21	301	0.216	347	5849	546
174	P30	243	86	2.826	0.282	0	302	0.812	302	0.251	1273	708	567	0	224600	45000	435300	41.86046512	88.37209302	31.39534884	68.60465116	2.325581395	11.62790698	113.9534884	2.325581395	0	2	2	1	1	1.439	303	0.242	1265	1001	186
218	P31	259	69	3.754	0.463	5.323	335	2.88	335	0.301	2737	117	12	5400	153900	77800	547700	56.52173913	30.43478261	0	0	1.449275362	0	1.449275362	7.246376812	3	0	5	1	0	2.88	335	0.301	2737	117	12
135	P32A	185	70	2.643	0.244	2.386	302	1.769	303	0.255	426	101	1593	0	126800	53600	595600	25.71428571	44.28571429	1.428571429	51.42857143	4.285714286	37.14285714	94.28571429	1.428571429	1	0	1	1	0	1.769	303	0.255	426	101	1581
326	P4	192	52	3.692	0.286	2.845	385	1.813	386	0.289	777	2031	598	227700	307800	163900	48800	90.38461538	25	21.15384615	21.15384615	1.923076923	30.76923077	74.99999999	3.846153846	1	1	2	2	0	1.813	386	0.289	777	2031	598
314	P5	575	95	6.053	0.245	1.467	375	1.687	376	0.336	1220	2471	618	114200	322800	184900	47200	283.1578947	93.68421053	28.42105263	45.26315789	4.210526316	21.05263158	98.94736842	27.36842105	22	4	26	3	0	1.687	376	0.336	1220	2471	618
313	P6	302	99	3.051	0.236	1.51	380	1.717	381	0.295	1740	2051	467	237100	310700	71500	95500	59.5959596	31.31313131	3.03030303	12.12121212	0	10.1010101	25.25252525	22.22222222	17	4	22	3	0	1.717	381	0.295	1740	2051	467
312	P7	278	78	3.564	0.241	2.932	383	1.515	383	0.24	765	720	523	33700	204600	184100	272000	96.15384615	80.76923077	14.1025641	16.66666667	12.82051282	34.61538462	78.20512821	0	0	0	0	0	0	1.515	383	0.24	765	720	523
338	P8	384	77	4.987	0.218	2.25	413	2.52	414	0.255	589	558	286	68700	263400	129000	26000	179.2207792	85.71428571	6.493506494	40.25974026	0	36.36363636	83.11688311	2.597402597	1	0	2	1	0	2.52	414	0.255	589	558	286
325	P9	109	79	1.38	0.282	1.814	390	2.564	392	0.308	1724	1304	1156	255000	409900	98500	2400	21.51898734	2.53164557	2.53164557	25.3164557	3.797468354	0	31.64556962	2.53164557	2	0	2	1	1	2.168	396	0.292	1333	1266	514
295	PC1	155	50	3.1	0.278	1.779	400	2.02	402	0.243	1272	415	1784	89200	402700	230900	14400	6	0	6	16	164	2	188	2	1	0	1	1	0	2.02	402	0.243	1272	415	1784
216	PC10	125	60	2.083	0.239	0.712	353	2.149	355	0.295	1932	1633	797	172300	373200	118800	7400	21.66666667	0	10	30	18.33333333	3.333333333	61.66666666	11.66666667	6	1	7	2	0	2.149	355	0.295	1932	1633	797
256	PC11	166	87	1.908	0.206	2.074	387	1.68	388	0.254	2489	2310	1686	332900	307900	67300	100	3.448275862	0	55.17241379	44.82758621	47.12643678	26.43678161	173.5632184	3.448275862	3	0	3	2	0	1.68	388	0.254	2489	2310	1686
307	PC12	340	73	4.658	0.275	10.252	396	7.504	399	0.408	1597	3727	1277	662200	271700	25300	400	38.35616438	1.369863014	56.16438356	87.67123288	94.52054795	49.31506849	287.6712329	4.109589041	1	2	3	3	0	7.504	399	0.408	1597	3727	1277
318	PC13	290	77	3.766	0.225	1.125	425	2.254	425	0.333	351	4665	1385	437100	337100	111300	10100	42.85714286	19.48051948	23.37662338	9.090909091	63.63636364	38.96103896	135.0649351	0	0	0	0	0	0	2.254	425	0.333	351	4665	1385
236	PC14	98	70	1.4	0.317	2.25	381	1.555	383	0.314	627	2939	1129	471200	251500	150500	0	55.71428571	0	0	28.57142857	21.42857143	12.85714286	62.85714286	0	0	0	0	0	0	1.555	383	0.314	627	2939	1129
235	PC15	350	83	4.217	0.226	2.867	392	1.772	392	0.407	4	3657	685	431400	259400	175700	7600	92.77108434	0	0	8.43373494	101.2048193	31.3253012	140.9638554	14.45783133	10	2	12	4	1	2.217	391	0.288	35	3998	216
317	PC16	239	74	3.23	0.375	0.712	431	1.351	431	0.383	736	5473	1320	617200	239800	84100	5500	9.459459459	0	18.91891892	22.97297297	50	39.18918919	131.0810811	0	0	0	0	0	0	1.351	431	0.383	736	5473	1320
335	PC17	130	54	2.407	0.276	0.712	306	1.322	306	0.422	137	7023	900	801200	96300	35500	1000	48.14814815	24.07407407	11.11111111	64.81481481	3.703703704	29.62962963	109.2592593	3.703703704	2	0	2	1	1	1.137	306	0.43	135	7089	463
328	PC18	31	71	0.437	0.252	1.591	421	1.245	421	0.283	1320	6887	1362	538100	261900	85200	2500	14.08450704	0	2.816901408	11.26760563	1.408450704	2.816901408	18.30985915	0	0	0	0	0	0	1.245	421	0.283	1320	6887	1362
304	PC19	330	91	3.626	0.42	1.916	321	1.42	321	0.432	2612	6337	810	883000	59400	38800	3400	21.97802198	1.098901099	28.57142857	25.27472527	154.9450549	13.18681319	221.9780219	15.38461538	12	2	14	4	0	1.42	321	0.432	2612	6337	810
258	PC2	67	77	0.87	0.314	4.143	377	2.968	376	0.295	3300	37	1764	414100	273600	111900	6200	0	0	1.298701299	15.58441558	18.18181818	0	35.06493506	0	0	0	0	0	0	2.968	376	0.295	3300	37	1764
289	PC20	383	96	3.99	0.557	2.012	324	3.107	326	0.522	3117	6019	1367	734500	173500	50900	400	5.208333333	1.041666667	6.25	167.7083333	133.3333333	11.45833333	318.7499999	12.5	9	3	12	4	0	3.107	326	0.522	3117	6019	1367
271	PC21	93	65	1.431	0.3	2.012	394	2.613	396	0.311	1944	5196	630	729400	172300	43900	0	1.538461538	0	1.538461538	41.53846154	35.38461538	0	78.46153846	0	0	0	0	0	0	2.613	396	0.311	1944	5196	630
253	PC22	257	84	3.06	0.189	1.591	405	2.292	407	0.365	1466	5078	561	780200	141100	42600	2700	82.14285714	0	0	27.38095238	48.80952381	3.571428571	79.76190476	7.142857143	4	2	6	3	0	2.292	407	0.365	1466	5078	561
233	PC23	110	72	1.528	0.296	1.068	389	1.513	389	0.244	791	5463	1156	599200	234800	36300	0	0	0	4.166666667	36.11111111	31.94444444	18.05555556	90.27777778	12.5	2	7	9	3	0	1.513	389	0.244	791	5463	1156
252	PC24	36	80	0.45	0.284	1.779	382	3.484	384	0.265	1213	5453	1339	731400	183100	33100	0	6.25	0	1.25	0	1.25	0	2.5	2.5	1	0	2	1	0	3.484	384	0.265	1213	5453	1339
303	PC25	127	87	1.46	0.481	0.796	307	1.822	308	0.446	2409	7055	500	796100	148600	38800	800	0	2.298850575	0	48.27586207	77.01149425	0	125.2873563	4.597701149	3	1	4	2	0	1.822	308	0.446	2409	7055	500
315	PC26	450	88	5.114	0.206	1.591	303	1.987	304	0.395	2144	7397	336	865500	85500	28600	600	0	1.136363636	18.18181818	186.3636364	215.9090909	1.136363636	421.5909091	13.63636364	11	1	12	4	1	1.112	302	0.384	1726	7802	962
302	PC27	73	76	0.961	0.224	2.867	415	2.335	414	0.242	1279	8356	931	665000	174400	85900	4100	0	0	5.263157895	34.21052632	7.894736842	2.631578947	50	3.947368421	3	0	3	2	0	2.335	414	0.242	1279	8356	931
269	PC28	178	62	2.871	0.594	2.278	394	2.353	396	0.498	3011	6922	1451	578100	229800	71400	100	0	0	1.612903226	66.12903226	159.6774194	1.612903226	229.0322581	6.451612903	4	0	4	1	0	2.353	396	0.498	3011	6922	1451
251	PC29	594	88	6.75	0.436	1.814	406	1.787	408	0.421	2535	7134	54	764500	138900	67200	700	27.27272727	0	0	70.45454545	214.7727273	23.86363636	309.0909091	36.36363636	16	14	32	4	0	1.787	408	0.421	2535	7134	54
276	PC3	63	80	0.788	0.23	2.25	382	2.57	384	0.263	2575	453	1224	189200	491400	63100	300	0	0	0	12.5	15	1.25	28.75	0	0	0	0	0	1	2.621	403	0.243	2142	1027	1366
209	PC30	815	93	8.763	0.19	2.777	410	1.482	410	0.357	2748	7862	374	701800	198800	51400	4100	7.52688172	0	36.55913978	22.58064516	520.4301075	17.20430108	596.7741935	3.225806452	2	0	3	1	0	1.482	410	0.357	2748	7862	374
210	PC31	353	95	3.716	0.25	3.501	385	2.917	387	0.281	2140	6863	927	822700	83800	51900	100	3.157894737	0	0	66.31578947	209.4736842	23.15789474	298.9473684	0	0	0	0	0	0	2.917	387	0.281	2140	6863	927
231	PC32	293	94	3.117	0.205	4.393	389	3.156	390	0.293	2604	7401	1208	743700	181500	25700	0	2.127659574	0	3.191489362	36.17021277	161.7021277	19.14893617	220.212766	0	0	0	0	0	0	3.156	390	0.293	2604	7401	1208
250	PC33	375	88	4.261	0.258	0.796	417	1.425	416	0.306	2895	7521	430	677900	201800	59900	300	15.90909091	0	0	21.59090909	202.2727273	18.18181818	242.0454546	21.59090909	11	7	19	4	0	1.425	416	0.306	2895	7521	430
286	PC34	112	99	1.131	0.207	2.25	415	2.296	414	0.34	2410	8534	1831	718600	157800	66400	0	8.080808081	0	2.02020202	20.2020202	25.25252525	7.070707071	54.54545454	8.080808081	5	3	8	3	0	2.296	414	0.34	2410	8534	1831
186	PC36	262	95	2.758	0.394	0.356	407	2.266	407	0.374	1556	8093	1377	494300	275300	43400	600	2.105263158	0	10.52631579	80	54.73684211	21.05263158	166.3157895	5.263157895	3	2	5	2	0	2.266	407	0.374	1556	8093	1377
184	PC37	144	92	1.565	0.289	2.777	404	2.081	404	0.337	838	10060	1506	583000	238600	57900	800	3.260869565	0	8.695652174	35.86956522	34.7826087	7.608695652	86.95652175	0	0	0	0	0	0	2.081	404	0.337	838	10060	1506
206	PC38	273	90	3.033	0.247	3.18	404	3.307	404	0.347	1746	10683	1750	530800	276500	35500	1200	23.33333333	0	31.11111111	14.44444444	151.1111111	5.555555556	202.2222222	0	0	0	0	0	0	3.307	404	0.347	1746	10683	1750
228	PC39	367	70	5.243	0.278	0.503	421	1.63	422	0.294	3014	11042	1444	629800	266200	45600	100	1.428571429	0	81.42857143	21.42857143	151.4285714	28.57142857	282.8571428	18.57142857	4	8	13	3	0	1.63	422	0.294	3014	11042	1444
309	PC4	57	77	0.74	0.267	2.867	401	2.136	402	0.241	1056	1481	750	307800	416200	98000	3300	20.77922078	7.792207792	6.493506494	3.896103896	1.298701299	0	11.68831169	0	0	0	0	0	1	1.899	422	0.328	1498	1452	826
227	PC40	298	81	3.679	0.343	0.503	423	1.332	423	0.328	2725	12076	1802	630400	190500	94000	0	1.234567901	0	13.58024691	86.41975309	153.0864198	25.92592593	279.0123457	0	0	0	0	0	0	1.332	423	0.328	2725	12076	1802
226	PC41	142	99	1.434	0.454	0.356	414	2.638	415	0.503	1833	12885	831	648200	199300	59900	0	32.32323232	0	0	23.23232323	19.19191919	14.14141414	56.56565656	1.01010101	0	1	1	1	0	2.638	415	0.503	1833	12885	831
183	PC42	103	70	1.471	0.326	1.283	395	2.95	397	0.344	1584	11155	2241	600200	193500	62100	100	0	0	2.857142857	15.71428571	14.28571429	5.714285714	38.57142857	1.428571429	0	1	1	1	0	2.95	397	0.344	1584	11155	2241
248	PC43	682	79	8.633	0.278	1.068	434	1.775	434	0.387	3752	10793	686	696200	202400	94600	0	1.265822785	0	67.08860759	36.70886076	554.4303797	102.5316456	760.7594937	3.797468354	2	1	3	2	0	1.775	434	0.387	3752	10793	686
162	PC44	229	82	2.793	0.26	0	386	0.921	386	0.378	177	9971	946	220300	272400	75200	16400	102.4390244	10.97560976	20.73170732	17.07317073	14.63414634	2.43902439	54.87804878	0	0	0	0	0	1	1.63	396	0.246	17	9182	484
320	PC5	1194	71	16.817	0.168	2.164	418	2.114	418	0.247	126	3068	192	208300	238400	195400	63900	1335.211268	39.43661972	21.12676056	36.61971831	47.88732394	32.3943662	138.028169	4.225352113	2	1	3	2	1	1.345	422	0.333	0	2885	953
308	PC6	606	77	7.87	0.174	2.867	426	2.393	427	0.305	869	2401	763	674200	209900	39900	5300	24.67532468	63.63636364	148.0519481	101.2987013	236.3636364	48.05194805	533.7662339	1.298701299	1	0	1	1	0	2.393	427	0.305	869	2401	763
275	PC7	1132	82	13.805	0.197	2.515	406	2.173	408	0.277	2749	1686	26	361600	385600	61100	500	1.219512195	8.536585366	134.1463415	356.097561	567.0731707	93.90243902	1151.219512	3.658536585	2	1	3	2	0	2.173	408	0.277	2749	1686	26
257	PC8	283	86	3.291	0.256	0.796	372	2.738	371	0.282	2865	1590	1462	498300	276100	72700	200	1.162790698	1.162790698	58.13953488	66.27906977	108.1395349	25.58139535	258.1395349	1.162790698	0	1	1	1	0	2.738	371	0.282	2865	1590	1462
238	PC9	500	83	6.024	0.252	4.051	363	2.815	365	0.301	2619	1248	843	160100	377100	94100	800	3.614457831	0	113.253012	114.4578313	186.746988	53.01204819	467.4698795	7.228915663	5	0	6	1	0	2.815	365	0.301	2619	1248	843
