# Supplementary material for: Predator in proximity: how does a large carnivore respond to anthropogenic pressures at fine-scales? Implications for interface area management
Source: PeerJ. 2024 Jul 10;12:e17693. doi: 10.7717/peerj.17693 (PMC11246029; doi:10.7717/peerj.17693)
Supplement: Supplemental Information 18 — Time in radians, scaled between 0 and 2π, for each photo-capture of tigers. [file peerj-12-17693-s018.csv]

camid	radians
100	5.817546007
100	5.836599185
101	2.185734
101	2.673917136
101	1.973385608
101	2.53123647
101	1.706495676
102	1.377937444
102	1.936006473
102	5.648758124
102	6.034766777
102	0.00283616
102	0.390008366
103	4.066180825
103	5.406448246
103	1.859575596
103	4.389721235
103	0.680242076
103	0.452549331
103	1.372992345
103	0.387899426
103	1.140063612
103	3.912810017
103	2.906191371
103	4.415464841
103	1.016799733
103	0.285288611
103	5.721843787
103	4.672464574
103	4.966770719
103	4.694499356
103	5.36688745
103	5.768313178
103	5.78220309
103	5.643522136
104	1.964222629
104	5.001240972
104	0.544688171
104	1.693332985
104	5.232060765
104	1.734566388
105	1.581777357
105	1.202240966
105	1.70875006
106	1.267545369
106	1.958113977
106	6.120069744
106	5.260422366
106	5.908594016
106	0.261653944
106	0.155697914
107	1.554506587
107	4.780529543
107	5.59298031
108	2.062397399
108	6.018840648
108	4.636612602
108	5.949536532
108	6.225953052
108	0.728093186
108	5.667447691
108	5.465789441
108	0.695222819
108	0.926406223
108	1.108574963
108	6.280712757
108	5.825981765
108	0.231837902
108	0.272198641
108	0.575522321
108	0.525053217
108	5.077962737
108	0.140208117
108	0.379245502
109	5.16842897
109	0.073740161
109	4.381649087
109	4.72337001
109	1.460622418
110	0.746710032
110	2.204278123
110	2.048289321
110	1.945678506
110	1.297652299
111	5.12130508
111	5.029457128
111	5.780821371
111	3.432335418
111	0.260417669
111	4.958553127
111	0.655298412
111	5.0554189
111	0.425205839
112	2.248202243
112	0.153588974
113	1.780381281
113	2.172353142
113	2.478876592
113	1.836886316
113	5.583599165
113	5.708971983
113	0.584903466
113	1.842849524
113	1.238965603
113	0.40680716
113	0.984147532
114	0.639663171
114	5.067854371
115	1.152935415
115	1.481639091
115	0.033088534
115	5.593780253
115	5.28609325
116	2.021818494
116	2.120575041
116	0.677478638
116	1.966258846
116	6.026840073
116	3.745622019
116	4.946335822
116	5.719662125
116	1.012945465
116	5.827145318
116	1.237729328
116	0.69914981
116	5.186464038
116	5.909175793
117	0.11693706
117	5.321654333
117	1.95149627
117	2.173298529
117	1.367610913
117	0.123991099
117	6.139559254
117	4.988514612
117	4.895648552
117	1.838631645
117	5.822127496
117	5.04087449
117	0.82248641
117	1.252564627
118	4.562872441
118	4.874777323
118	5.230024548
118	1.748892633
118	5.451099586
118	0.023052891
118	5.376704927
118	5.403175754
118	4.885031132
118	1.78496277
119	1.836013651
119	5.687300812
119	6.006986953
119	1.445350787
119	5.609560938
119	5.411466068
119	0.214602776
119	4.143993421
119	5.289220298
119	0.77572613
119	6.176356613
119	4.5472372
119	0.616464836
119	5.97709819
119	5.103051845
119	4.439754007
119	5.03520217
119	0.376118454
119	5.817255119
119	4.93986356
119	0.315468262
119	5.192281803
119	0.042906011
119	5.253950103
119	5.523385306
119	0.239400996
119	0.193004326
119	1.249437578
119	3.455679197
119	0.675369698
119	1.542289282
120	1.153444469
120	5.502877687
120	5.37786848
120	5.451535919
120	1.235256778
120	4.737768977
120	0.419097187
122	0.649626092
123	2.178970849
123	1.335031434
125	1.540471231
125	1.006909534
125	5.591307703
125	6.065600927
125	1.371174294
126	4.89026712
126	5.163774758
127	0.475674943
127	2.492839226
127	5.149012182
127	5.528257684
127	0.336121325
128	5.583380999
128	5.62948678
128	5.978988963
128	1.714276936
128	2.086904731
128	5.221370623
128	0.190386333
128	0.901971613
128	5.607961053
128	0.15591608
128	0.717912099
128	1.110174848
128	6.082981498
129	6.104143615
129	0.837539875
130	5.400048706
130	0.617846555
130	5.038111052
130	1.594867326
131	6.170538848
131	5.32223611
131	5.55327407
131	5.330162814
131	5.568691145
131	5.314163962
131	5.533857282
131	6.026331019
131	5.486587948
131	4.272493287
131	0.489128523
132	6.056583393
132	5.46753477
132	4.869759501
132	4.669046637
132	0.283906892
132	5.650794342
132	5.06639993
132	1.743729367
132	5.086034884
132	6.259405196
132	5.406157358
132	1.191405381
132	1.513782238
132	5.027566354
132	0.870264798
132	6.036075774
132	0.645917267
132	0.785252719
132	0.160279403
132	0.681841961
133	6.146540571
133	5.09330709
133	5.496259981
133	4.792165072
133	1.099484707
133	0.186895674
133	0.217293492
133	4.833543919
133	4.989387277
133	1.280489895
133	1.431751763
133	5.108433276
346	5.42288343
346	5.198463177
346	1.998692882
348	4.802709769
348	3.766347804
348	4.888376347
349	0.861247264
349	1.473494221
351	5.166029142
351	0.96705785
351	1.405208214
351	5.810637412
351	1.407462598
351	6.265077516
351	0.566359342
353	0.126972703
353	1.155262521
353	4.730351327
353	4.707371159
353	4.897539325
354	0.702931356
354	1.702205075
354	5.994260594
354	1.46033153
354	1.517781951
354	1.25234646
354	5.880886915
354	5.126395623
354	1.347757793
355	5.939646333
355	1.629264857
355	2.339977473
355	4.739150696
355	2.068287886
356	5.570218308
356	5.015130884
356	5.29212918
356	5.06923609
357	0.105228809
357	0.349793071
358	6.26413213
360	0.291615429
360	5.88815912
360	6.214462968
360	5.200499395
361	6.0440752
361	3.039345448
362	4.925537315
362	2.708169223
363	4.873322882
363	4.817690512
363	6.23366159
363	0.923424618
363	4.759949203
363	0.093738725
363	1.326595676
363	1.590285837
363	5.791220624
363	0.502436658
363	0.029597875
363	1.484693417
363	1.996293054
363	4.98560573
363	5.518585651
363	4.774130003
363	5.048437583
363	0.713621498
363	4.981969628
363	5.131777055
363	0.340484648
363	4.872813827
363	5.063127438
363	5.370305386
363	6.27373144
363	5.128213675
363	4.696608295
365	1.029307926
365	4.875068211
365	5.07490841
365	5.130322614
365	5.624759847
365	4.528547633
365	0.569777279
365	5.372414326
365	6.07847273
365	4.895793996
365	5.091779927
371	4.508767234
371	1.084576686
371	4.646211913
371	5.652685115
371	4.974988311
371	1.929970542
373	4.071489535
373	4.632685611
374	1.631591962
374	1.422370618
374	2.33917753
374	1.504619259
374	0.736310778
374	4.912301902
374	1.999929157
374	1.111920178
374	5.007713234
374	2.001601764
374	0.610065296
374	1.877319777
374	0.838412539
374	0.815214205
374	5.928810747
374	0.044869506
374	5.465643997
374	0.077303541
374	1.016145235
374	0.451894832
374	5.623014518
376	4.913174566
377	4.933318575
378	0.376191176
378	6.271040724
378	1.694641982
378	1.7392206
378	4.061308447
378	2.287981205
378	5.362524127
378	5.91404817
378	4.340270239
378	0.032070425
378	0.256708844
379	4.635012717
379	0.170751378
379	1.1212286
379	0.063486352
379	0.349138572
379	0.11162835
380	5.09330709
381	4.490295833
381	4.613414267
381	1.47807571
381	4.82932604
381	0.557269086
381	5.388122289
381	1.155262521
381	4.942481553
382	4.881104141
382	1.261145829
382	4.604178567
382	4.568399317
382	0.182096019
382	6.001969131
382	0.786998049
382	4.48629612
384	0.722711754
80	5.84598033
81	5.070545087
81	4.787801748
81	1.995638556
81	4.337070469
81	5.026257358
81	1.483238976
81	5.321727055
81	5.634650046
81	0.749618914
81	5.541638541
82	4.465933946
82	4.784965588
82	6.077163733
82	1.676606913
82	4.87892248
83	0.437132256
83	6.162248534
83	0.449640449
83	5.632759273
83	0.497418837
83	1.849539953
83	2.404045601
84	5.285147863
84	0.330812615
84	5.802637986
85	4.057599623
85	1.981094145
85	4.813545355
85	0.767508539
86	6.165957359
86	5.310309693
86	5.980225238
86	5.868087833
87	2.931207757
87	1.806488498
87	5.709408316
87	4.135557663
87	0.41495203
87	5.032293288
87	5.734933756
87	4.344924451
87	4.726424336
87	1.310524102
87	0.698422589
87	2.585778009
87	0.001672607
87	5.336635076
88	2.176061967
88	3.882339477
88	1.719222035
88	5.017457989
89	5.126104735
89	6.004587125
89	6.156794381
91	5.574145299
91	0.485856031
92	5.834562967
92	5.519676481
92	4.989387277
92	5.294092676
97	2.134537675
97	1.84590385
98	5.918266049
98	4.772239229
98	5.930919686
98	0.551014989
98	0.392190027
98	5.271476117
98	0.372555073
99	1.515891177
99	0.671806318
A1	0.913243531
A1	1.292852643
A1	0.597775269
A1	5.142467197
A1	5.507895509
A10	4.427027648
A10	1.838631645
A10	5.681119437
A10	0.714930495
A10	5.600252515
A10	5.563236991
A10	5.381504582
A10	4.807800313
A10	5.380777362
A10	0.884009266
A10	5.090907262
A10	1.512182353
A11	5.141230922
A11	4.656902055
A11	2.415099352
A11	0.457712596
A11	2.077523586
A12	4.859142082
A12	2.039853563
A13	1.6584264
A15	5.151848342
A16	5.358597136
A16	5.618069418
A16	2.226022017
A17	5.69929995
A17	4.773911837
A17	0.32564935
A2	0.977238937
A2	5.864597175
A2	0.805324006
A2	1.207622398
A20	4.920592216
A25	0.92240651
A3	1.048870158
A3	1.780744891
A3	5.08516222
A3	1.379828218
A3	5.024439306
A3	4.69537202
A3	6.215990131
A3	0.102610816
A4	3.270601574
A6	2.094467824
A6	0.069376838
A6	5.131704333
A6	1.635446231
A6	5.696900123
A6	5.013967331
A7	4.794419455
A7	1.294597973
A7	4.460552514
A7	5.030911569
A7	4.177591009
A7	4.822199279
A7	5.716316911
A7	4.633412832
A7	1.705695734
G1	0.022034782
G1	2.892374181
G1	2.155336182
G1	1.464694853
G1	1.894554903
G1	4.122904026
G1	1.541416618
G1	5.299764996
G1	0.661043454
G1	1.459895197
G1	4.317580959
G1	4.501713195
G1	5.017894322
G1	0.219184265
G11	1.97913065
G11	5.735733698
P1	6.217444572
P10	0.931787654
P12	6.132723381
P14	0.681987405
P14	6.168575353
P15	4.907065914
P15	2.079196193
P15	0.007635815
P15	5.722716451
P15	5.976225525
P16	6.170757015
P16	1.290161927
P16	0.853029672
P17	1.205222571
P17	0.325794794
P21	5.087198437
P21	0.991637903
P21	5.147266852
P22	4.89630305
P22	1.40789893
P22	5.612615264
P22	0.019780398
P22	4.664319704
P27	5.589853262
P27	1.568105611
P27	5.779948706
P27	0.843575805
P27	6.263186743
P27	1.083122245
P27	4.994623265
P27	4.056217904
P28	5.53982049
P30	5.183773323
P30	0.997673834
P31	0.756745675
P31	1.049161047
P31	4.233077935
P32A	0.473275115
P4	0.781980227
P4	5.683446543
P5	2.263837484
P5	5.495823648
P5	2.585632565
P5	5.023203031
P5	0.789979653
P5	5.09614325
P5	1.286816713
P5	5.695954736
P5	4.861832798
P5	1.451823049
P5	2.418953621
P5	4.706934826
P5	1.064578122
P5	1.385136928
P5	1.232420618
P5	1.051124542
P5	5.186536761
P5	4.890703452
P5	5.653848668
P5	6.195918845
P5	1.510364301
P5	1.510582468
P5	1.087849178
P5	1.354302777
P5	0.039924407
P5	1.935424696
P6	5.679883162
P6	2.098976592
P6	2.645919146
P6	6.176356613
P6	4.708243823
P6	2.305579942
P6	1.238238382
P6	2.502074927
P6	1.846558349
P6	5.284347921
P6	4.731369436
P6	1.98836635
P6	0.786416272
P6	1.3303045
P6	4.652466009
P6	0.030615984
P6	5.533566393
P6	4.961534731
P6	4.82648988
P6	0.591157562
P6	5.288274911
P8	1.529053869
P9	5.187845757
P9	0.692895713
PC1	3.959497574
PC10	2.216059096
PC10	0.157952297
PC10	6.006477899
PC10	1.394881683
PC10	5.078326347
PC10	5.454881133
PC10	5.611233545
PC11	2.108575903
PC11	2.796526516
PC11	2.037671902
PC12	1.602721308
PC12	6.119051635
PC12	0.26827165
PC15	5.163265704
PC15	5.906703243
PC15	0.81150538
PC15	4.623377189
PC15	4.905538751
PC15	6.020513255
PC15	0.678860357
PC15	6.205809044
PC15	5.02669369
PC15	5.884450295
PC15	0.783652834
PC15	4.472987985
PC17	5.000004697
PC17	5.817473285
PC19	4.961752897
PC19	5.15286645
PC19	6.194028071
PC19	4.894775887
PC19	1.10101187
PC19	1.589776782
PC19	6.189301138
PC19	5.487969667
PC19	5.978116298
PC19	0.495237175
PC19	5.241878242
PC19	5.823945548
PC19	5.084144111
PC19	0.601629538
PC20	4.20209834
PC20	0.679733022
PC20	2.354158273
PC20	6.055710728
PC20	4.530147518
PC20	5.776676214
PC20	4.686645374
PC20	1.159044067
PC20	5.062763828
PC20	6.029676233
PC20	0.306741616
PC20	0.730929346
PC22	2.141300826
PC22	5.35874258
PC22	4.289219359
PC22	5.811800965
PC22	4.617486702
PC22	1.367392747
PC23	4.31656285
PC23	1.023126552
PC23	3.792527743
PC23	1.84910362
PC23	4.313217636
PC23	1.29627058
PC23	5.700608947
PC23	6.023494859
PC23	5.28325709
PC24	1.818124026
PC25	4.757622097
PC25	3.575161529
PC25	1.968804118
PC25	1.682133789
PC26	4.579962123
PC26	1.540762119
PC26	3.965388061
PC26	1.474075997
PC26	2.076141867
PC26	3.958406744
PC26	4.658647384
PC26	0.889754308
PC26	5.314236684
PC26	1.323977682
PC26	6.142831746
PC26	0.289142879
PC27	6.16173948
PC27	3.052071807
PC27	5.652394227
PC28	0.37102791
PC28	1.566723892
PC28	5.390449395
PC28	3.8441604
PC29	4.495459099
PC29	0.638863228
PC29	0.254963515
PC29	1.379755496
PC29	0.900008118
PC29	4.930555137
PC29	4.843652285
PC29	0.367682696
PC29	1.91535341
PC29	6.004878014
PC29	0.729547627
PC29	5.448190704
PC29	0.24805492
PC29	0.471893397
PC29	0.907789377
PC29	4.475024202
PC29	4.465352169
PC29	6.222098783
PC29	4.95724413
PC29	5.514004161
PC29	5.434155348
PC29	5.929392523
PC29	4.878413425
PC29	1.080867861
PC29	5.793838618
PC29	1.366301916
PC29	5.287984023
PC29	5.532766451
PC29	0.487528638
PC29	1.001382658
PC30	0.367973584
PC30	1.035634745
PC33	1.905463211
PC33	1.605557468
PC33	4.496768096
PC33	1.342812693
PC33	4.403611147
PC33	4.802564325
PC33	0.333794219
PC33	1.959277529
PC33	5.96117206
PC33	0.209803121
PC33	6.19184641
PC33	4.89804838
PC33	4.899648265
PC33	1.025308213
PC33	5.756677649
PC33	5.410738847
PC33	5.570072864
PC33	1.052142651
PC34	1.95505965
PC34	2.023418379
PC34	4.231187161
PC34	1.892300519
PC34	4.513130557
PC34	4.334088865
PC34	2.105157966
PC34	1.547307104
PC36	0.347175077
PC36	5.74606023
PC36	1.656826515
PC36	1.178242689
PC36	1.975639991
PC39	4.816017905
PC39	5.217589077
PC39	5.002040914
PC39	6.088362929
PC39	5.917029775
PC39	4.876522652
PC39	4.66170171
PC39	0.87208285
PC39	5.78503925
PC39	0.629991138
PC39	5.785111972
PC39	5.281584483
PC41	1.618429271
PC42	4.427682146
PC43	5.05789145
PC43	2.07090588
PC43	5.417429276
PC5	0.756091176
PC5	0.525125939
PC5	6.200064002
PC6	0.991565181
PC7	5.845834885
PC7	1.672534478
PC7	1.875501725
PC8	4.500331476
PC9	6.256496314
PC9	4.777547939
PC9	1.392190967
PC9	5.412484177
PC9	5.503168576
