# Supplementary material for: Predator in proximity: how does a large carnivore respond to anthropogenic pressures at fine-scales? Implications for interface area management
Source: PeerJ. 2024 Jul 10;12:e17693. doi: 10.7717/peerj.17693 (PMC11246029; doi:10.7717/peerj.17693)
Supplement: Supplemental Information 19 — All timestamps are in UTC. Geographical coordinates of the locations are withheld due to the protected status of the study species. However, variables such as distance to villages, step length, etc., are given and can be used to replicate the study results. [file peerj-12-17693-s019.csv]

animalID	timestamp	Step_length	Dist_vill	nightEnd	sunrise	sunset	night	period
P213.63	12-31-2020 20:00	1303.683808	912.2308928	01-01-2021 00:04	01-01-2021 01:25	01-01-2021 12:03	01-01-2021 13:24	Night
P213.63	12-31-2020 21:00	1941.77567	352.6930648	01-01-2021 00:04	01-01-2021 01:25	01-01-2021 12:03	01-01-2021 13:24	Night
P213.63	12-31-2020 22:00	1446.710481	1783.995095	01-01-2021 00:03	01-01-2021 01:25	01-01-2021 12:03	01-01-2021 13:24	Night
P213.63	12-31-2020 23:00	9.741390047	1780.641175	01-01-2021 00:03	01-01-2021 01:25	01-01-2021 12:03	01-01-2021 13:24	Night
P213.63	01-01-2021 00:00	1075.267292	2203.566126	01-01-2021 00:03	01-01-2021 01:25	01-01-2021 12:03	01-01-2021 13:24	Night
P213.63	01-01-2021 01:00	21.6884503	2210.331593	01-01-2021 00:03	01-01-2021 01:25	01-01-2021 12:03	01-01-2021 13:24	Dawn
P213.63	01-01-2021 02:00	5.370891773	2204.980653	01-01-2021 00:03	01-01-2021 01:25	01-01-2021 12:03	01-01-2021 13:24	Day
P213.63	01-01-2021 03:00	5.537122954	2209.262293	01-01-2021 00:03	01-01-2021 01:25	01-01-2021 12:03	01-01-2021 13:24	Day
P213.63	01-01-2021 04:00	991.3957629	1436.444814	01-01-2021 00:03	01-01-2021 01:24	01-01-2021 12:03	01-01-2021 13:24	Day
P213.63	01-01-2021 05:00	737.0314737	1422.606712	01-01-2021 00:03	01-01-2021 01:24	01-01-2021 12:03	01-01-2021 13:24	Day
P213.63	01-01-2021 06:00	807.6753243	830.6544486	01-01-2021 00:03	01-01-2021 01:24	01-01-2021 12:03	01-01-2021 13:24	Day
P213.63	01-01-2021 07:00	1717.205489	2201.350282	01-01-2021 00:04	01-01-2021 01:25	01-01-2021 12:03	01-01-2021 13:24	Day
P213.63	01-01-2021 08:00	601.8994803	2709.982788	01-01-2021 00:04	01-01-2021 01:25	01-01-2021 12:03	01-01-2021 13:24	Day
P213.63	01-01-2021 09:00	180.4610465	2764.463273	01-01-2021 00:04	01-01-2021 01:25	01-01-2021 12:03	01-01-2021 13:24	Day
P213.63	01-01-2021 10:00	6.002773526	2768.486338	01-01-2021 00:04	01-01-2021 01:25	01-01-2021 12:03	01-01-2021 13:24	Day
P213.63	01-01-2021 11:00	764.7668585	2576.172956	01-01-2021 00:04	01-01-2021 01:25	01-01-2021 12:03	01-01-2021 13:24	Day
P213.63	01-01-2021 12:00	2103.922933	1133.71743	01-01-2021 00:04	01-01-2021 01:25	01-01-2021 12:03	01-01-2021 13:24	Day
P213.63	01-01-2021 13:00	17.93786144	1149.653185	01-01-2021 00:04	01-01-2021 01:25	01-01-2021 12:03	01-01-2021 13:24	Dusk
P213.63	01-01-2021 14:00	1.107026779	1150.692799	01-01-2021 00:04	01-01-2021 01:25	01-01-2021 12:03	01-01-2021 13:24	Night
P213.63	01-01-2021 15:00	0	1150.692799	01-01-2021 00:04	01-01-2021 01:25	01-01-2021 12:03	01-01-2021 13:24	Night
P213.63	01-01-2021 16:00	2.308542529	1148.958388	01-01-2021 00:04	01-01-2021 01:25	01-01-2021 12:03	01-01-2021 13:24	Night
P213.63	01-01-2021 17:00	1.500541356	1149.652727	01-01-2021 00:04	01-01-2021 01:25	01-01-2021 12:03	01-01-2021 13:24	Night
P213.63	01-01-2021 18:00	2.215053535	1147.570798	01-01-2021 00:04	01-01-2021 01:25	01-01-2021 12:03	01-01-2021 13:24	Night
P213.63	01-01-2021 19:00	3.00169105	1150.345321	01-02-2021 00:04	01-02-2021 01:25	01-02-2021 12:04	01-02-2021 13:25	Night
P213.63	01-01-2021 20:00	27.75782114	1125.090001	01-02-2021 00:04	01-02-2021 01:25	01-02-2021 12:04	01-02-2021 13:25	Night
P213.63	01-01-2021 21:00	15.84234638	1133.006424	01-02-2021 00:04	01-02-2021 01:25	01-02-2021 12:04	01-02-2021 13:25	Night
P213.63	01-01-2021 22:00	4.871258667	1137.861719	01-02-2021 00:04	01-02-2021 01:25	01-02-2021 12:04	01-02-2021 13:25	Night
P213.63	01-01-2021 23:00	4.429107789	1142.026141	01-02-2021 00:04	01-02-2021 01:25	01-02-2021 12:04	01-02-2021 13:25	Night
P213.63	01-02-2021 00:00	2.308717817	1141.675772	01-02-2021 00:04	01-02-2021 01:25	01-02-2021 12:04	01-02-2021 13:25	Night
P213.63	01-02-2021 01:00	8.746999788	1133.006424	01-02-2021 00:04	01-02-2021 01:25	01-02-2021 12:04	01-02-2021 13:25	Dawn
P213.63	01-02-2021 02:00	17.0396342	1149.653185	01-02-2021 00:04	01-02-2021 01:25	01-02-2021 12:04	01-02-2021 13:25	Day
P213.63	01-02-2021 03:00	8.354123068	1141.675772	01-02-2021 00:04	01-02-2021 01:25	01-02-2021 12:04	01-02-2021 13:25	Day
P213.63	01-02-2021 04:00	1.108026755	1140.63452	01-02-2021 00:04	01-02-2021 01:25	01-02-2021 12:04	01-02-2021 13:25	Day
P213.63	01-02-2021 05:00	14.09504715	1149.706825	01-02-2021 00:04	01-02-2021 01:25	01-02-2021 12:04	01-02-2021 13:25	Day
P213.63	01-02-2021 06:00	16.64120359	1133.71743	01-02-2021 00:04	01-02-2021 01:25	01-02-2021 12:04	01-02-2021 13:25	Day
P213.63	01-02-2021 07:00	1292.551955	1505.436159	01-02-2021 00:04	01-02-2021 01:25	01-02-2021 12:04	01-02-2021 13:25	Day
P213.63	01-02-2021 08:00	1466.60745	2031.438956	01-02-2021 00:04	01-02-2021 01:25	01-02-2021 12:04	01-02-2021 13:25	Day
P213.63	01-02-2021 09:00	7.78236352	2025.420217	01-02-2021 00:04	01-02-2021 01:25	01-02-2021 12:04	01-02-2021 13:25	Day
P213.63	01-02-2021 10:00	8.326059105	2032.67499	01-02-2021 00:04	01-02-2021 01:25	01-02-2021 12:04	01-02-2021 13:25	Day
P213.63	01-02-2021 11:00	2.435752212	2030.34145	01-02-2021 00:04	01-02-2021 01:25	01-02-2021 12:04	01-02-2021 13:25	Day
P213.63	01-02-2021 12:00	2.025741714	2030.064599	01-02-2021 00:04	01-02-2021 01:25	01-02-2021 12:04	01-02-2021 13:25	Day
P213.63	01-02-2021 13:00	689.0927893	1840.015268	01-02-2021 00:04	01-02-2021 01:25	01-02-2021 12:04	01-02-2021 13:25	Dusk
P213.63	01-02-2021 14:00	963.3284202	2013.332246	01-02-2021 00:04	01-02-2021 01:25	01-02-2021 12:04	01-02-2021 13:25	Night
P213.63	01-02-2021 15:00	328.5047698	1687.516669	01-02-2021 00:04	01-02-2021 01:25	01-02-2021 12:04	01-02-2021 13:25	Night
P213.63	01-02-2021 16:00	393.2962099	1650.120729	01-02-2021 00:04	01-02-2021 01:25	01-02-2021 12:04	01-02-2021 13:25	Night
P213.63	01-02-2021 17:00	1667.790834	228.7282146	01-02-2021 00:04	01-02-2021 01:25	01-02-2021 12:04	01-02-2021 13:25	Night
P213.63	01-02-2021 18:00	1276.10974	1206.500304	01-02-2021 00:04	01-02-2021 01:25	01-02-2021 12:04	01-02-2021 13:25	Night
P213.63	01-02-2021 19:00	1251.017008	2392.708311	01-03-2021 00:04	01-03-2021 01:25	01-03-2021 12:04	01-03-2021 13:25	Night
P213.63	01-02-2021 20:00	167.1980968	2474.848239	01-03-2021 00:04	01-03-2021 01:25	01-03-2021 12:04	01-03-2021 13:25	Night
P213.63	01-02-2021 21:00	624.7932087	2533.512201	01-03-2021 00:04	01-03-2021 01:25	01-03-2021 12:04	01-03-2021 13:25	Night
P213.63	01-02-2021 22:00	186.9370339	2515.575896	01-03-2021 00:04	01-03-2021 01:25	01-03-2021 12:04	01-03-2021 13:25	Night
P213.63	01-02-2021 23:00	451.4088733	2634.552133	01-03-2021 00:04	01-03-2021 01:25	01-03-2021 12:04	01-03-2021 13:25	Night
P213.63	01-03-2021 00:00	95.28682162	2545.030148	01-03-2021 00:04	01-03-2021 01:25	01-03-2021 12:04	01-03-2021 13:25	Night
P213.63	01-03-2021 01:00	3.890325772	2548.549049	01-03-2021 00:04	01-03-2021 01:25	01-03-2021 12:04	01-03-2021 13:25	Dawn
P213.63	01-03-2021 02:00	17.33092541	2537.154114	01-03-2021 00:04	01-03-2021 01:25	01-03-2021 12:04	01-03-2021 13:25	Day
P213.63	01-03-2021 03:00	15.2786567	2546.239125	01-03-2021 00:04	01-03-2021 01:25	01-03-2021 12:04	01-03-2021 13:25	Day
P213.63	01-03-2021 04:00	151.3304364	2468.630535	01-03-2021 00:04	01-03-2021 01:25	01-03-2021 12:04	01-03-2021 13:25	Day
P213.63	01-03-2021 05:00	359.1042937	2473.436771	01-03-2021 00:04	01-03-2021 01:25	01-03-2021 12:04	01-03-2021 13:25	Day
P213.63	01-03-2021 06:00	831.3235683	2235.998679	01-03-2021 00:04	01-03-2021 01:25	01-03-2021 12:04	01-03-2021 13:25	Day
P213.63	01-03-2021 07:00	1527.43597	974.0771435	01-03-2021 00:04	01-03-2021 01:25	01-03-2021 12:04	01-03-2021 13:25	Day
P213.63	01-03-2021 08:00	2184.791756	518.1238374	01-03-2021 00:04	01-03-2021 01:25	01-03-2021 12:04	01-03-2021 13:25	Day
P213.63	01-03-2021 09:00	503.9969211	742.6418682	01-03-2021 00:04	01-03-2021 01:25	01-03-2021 12:04	01-03-2021 13:25	Day
P213.63	01-03-2021 10:00	297.6038329	778.5357602	01-03-2021 00:04	01-03-2021 01:25	01-03-2021 12:04	01-03-2021 13:25	Day
P213.63	01-03-2021 13:00	2.435537397	1247.511116	01-03-2021 00:04	01-03-2021 01:25	01-03-2021 12:04	01-03-2021 13:25	Dusk
P213.63	01-03-2021 14:00	2043.215231	1889.517822	01-03-2021 00:04	01-03-2021 01:25	01-03-2021 12:04	01-03-2021 13:25	Night
P213.63	01-03-2021 15:00	151.9875089	1952.563756	01-03-2021 00:04	01-03-2021 01:25	01-03-2021 12:04	01-03-2021 13:25	Night
P213.63	01-03-2021 16:00	47.88432962	2000.447435	01-03-2021 00:04	01-03-2021 01:25	01-03-2021 12:04	01-03-2021 13:25	Night
P213.63	01-03-2021 17:00	396.0898057	2095.674181	01-03-2021 00:04	01-03-2021 01:25	01-03-2021 12:04	01-03-2021 13:25	Night
P213.63	01-03-2021 18:00	794.0050565	1470.206947	01-03-2021 00:04	01-03-2021 01:25	01-03-2021 12:04	01-03-2021 13:25	Night
P213.63	01-03-2021 19:00	972.2454423	990.3393019	01-04-2021 00:04	01-04-2021 01:25	01-04-2021 12:05	01-04-2021 13:26	Night
P213.63	01-03-2021 20:00	485.9845247	832.9639689	01-04-2021 00:04	01-04-2021 01:25	01-04-2021 12:05	01-04-2021 13:26	Night
P213.63	01-03-2021 21:00	1055.509581	440.5803464	01-04-2021 00:04	01-04-2021 01:25	01-04-2021 12:05	01-04-2021 13:26	Night
P213.63	01-03-2021 22:00	714.9741287	1121.360093	01-04-2021 00:04	01-04-2021 01:25	01-04-2021 12:05	01-04-2021 13:26	Night
P213.63	01-03-2021 23:00	649.4883535	1659.166118	01-04-2021 00:04	01-04-2021 01:25	01-04-2021 12:05	01-04-2021 13:26	Night
P213.63	01-04-2021 00:00	512.8529994	2042.241353	01-04-2021 00:05	01-04-2021 01:25	01-04-2021 12:05	01-04-2021 13:26	Night
P213.63	01-04-2021 01:00	388.344808	2210.080516	01-04-2021 00:05	01-04-2021 01:25	01-04-2021 12:05	01-04-2021 13:26	Dawn
P213.63	01-04-2021 02:00	11.07326081	2219.911913	01-04-2021 00:05	01-04-2021 01:25	01-04-2021 12:05	01-04-2021 13:26	Day
P213.63	01-04-2021 03:00	6.72095803	2214.47787	01-04-2021 00:05	01-04-2021 01:25	01-04-2021 12:05	01-04-2021 13:26	Day
P213.63	01-04-2021 04:00	3.038272575	2215.879101	01-04-2021 00:05	01-04-2021 01:25	01-04-2021 12:05	01-04-2021 13:26	Day
P213.63	01-04-2021 05:00	4.429104329	2219.808644	01-04-2021 00:05	01-04-2021 01:25	01-04-2021 12:05	01-04-2021 13:26	Day
P213.63	01-04-2021 06:00	332.7365037	2275.375485	01-04-2021 00:05	01-04-2021 01:25	01-04-2021 12:05	01-04-2021 13:26	Day
P213.63	01-04-2021 07:00	52.46110017	2264.356677	01-04-2021 00:05	01-04-2021 01:25	01-04-2021 12:05	01-04-2021 13:26	Day
P213.63	01-04-2021 08:00	4.50181319	2260.185476	01-04-2021 00:05	01-04-2021 01:25	01-04-2021 12:05	01-04-2021 13:26	Day
P213.63	01-04-2021 09:00	6.644155796	2266.416901	01-04-2021 00:05	01-04-2021 01:25	01-04-2021 12:05	01-04-2021 13:26	Day
P213.63	01-04-2021 10:00	2.435670289	2264.69056	01-04-2021 00:05	01-04-2021 01:25	01-04-2021 12:05	01-04-2021 13:26	Day
P213.63	01-04-2021 11:00	4.616735388	2264.025097	01-04-2021 00:05	01-04-2021 01:25	01-04-2021 12:05	01-04-2021 13:26	Day
P213.63	01-04-2021 12:00	11.17860271	2252.918802	01-04-2021 00:05	01-04-2021 01:25	01-04-2021 12:05	01-04-2021 13:26	Day
P213.63	01-04-2021 13:00	13.50561941	2259.114483	01-04-2021 00:05	01-04-2021 01:25	01-04-2021 12:05	01-04-2021 13:26	Dusk
P213.63	01-04-2021 14:00	7.519810519	2265.366138	01-04-2021 00:05	01-04-2021 01:25	01-04-2021 12:05	01-04-2021 13:26	Night
P213.63	01-04-2021 15:00	2.025541718	2264.666698	01-04-2021 00:05	01-04-2021 01:25	01-04-2021 12:05	01-04-2021 13:26	Night
P213.63	01-04-2021 16:00	165.9348787	2290.347934	01-04-2021 00:04	01-04-2021 01:25	01-04-2021 12:05	01-04-2021 13:26	Night
P213.63	01-04-2021 17:00	55.52328681	2319.862645	01-04-2021 00:04	01-04-2021 01:25	01-04-2021 12:05	01-04-2021 13:26	Night
P213.63	01-04-2021 18:00	107.1117406	2239.480707	01-04-2021 00:04	01-04-2021 01:25	01-04-2021 12:05	01-04-2021 13:26	Night
P213.63	01-04-2021 19:00	257.5809667	2475.253065	01-05-2021 00:05	01-05-2021 01:26	01-05-2021 12:06	01-05-2021 13:27	Night
P213.63	01-04-2021 20:00	135.2322204	2604.077181	01-05-2021 00:05	01-05-2021 01:26	01-05-2021 12:06	01-05-2021 13:27	Night
P213.63	01-04-2021 21:00	175.4423267	2433.059716	01-05-2021 00:05	01-05-2021 01:26	01-05-2021 12:06	01-05-2021 13:27	Night
P213.63	01-04-2021 22:00	58.61558128	2482.45176	01-05-2021 00:05	01-05-2021 01:26	01-05-2021 12:06	01-05-2021 13:27	Night
P213.63	01-04-2021 23:00	129.2793855	2363.964157	01-05-2021 00:05	01-05-2021 01:26	01-05-2021 12:06	01-05-2021 13:27	Night
P213.63	01-05-2021 00:00	1.500474271	2363.141215	01-05-2021 00:05	01-05-2021 01:26	01-05-2021 12:06	01-05-2021 13:27	Night
P213.63	01-05-2021 01:00	3.891028635	2360.423944	01-05-2021 00:05	01-05-2021 01:26	01-05-2021 12:06	01-05-2021 13:27	Dawn
P213.63	01-05-2021 02:00	4.430102938	2364.715697	01-05-2021 00:05	01-05-2021 01:26	01-05-2021 12:06	01-05-2021 13:27	Day
P213.63	01-05-2021 03:00	13.85104147	2361.327456	01-05-2021 00:05	01-05-2021 01:26	01-05-2021 12:06	01-05-2021 13:27	Day
P213.63	01-05-2021 04:00	75.04222164	2361.194492	01-05-2021 00:05	01-05-2021 01:26	01-05-2021 12:06	01-05-2021 13:27	Day
P213.63	01-05-2021 05:00	99.88644074	2322.48063	01-05-2021 00:05	01-05-2021 01:26	01-05-2021 12:06	01-05-2021 13:27	Day
P213.63	01-05-2021 06:00	19.06830824	2339.876911	01-05-2021 00:05	01-05-2021 01:26	01-05-2021 12:06	01-05-2021 13:27	Day
P213.63	01-05-2021 07:00	377.221138	2170.264365	01-05-2021 00:05	01-05-2021 01:26	01-05-2021 12:06	01-05-2021 13:27	Day
P213.63	01-05-2021 08:00	1417.49458	2228.209511	01-05-2021 00:05	01-05-2021 01:26	01-05-2021 12:06	01-05-2021 13:27	Day
P213.63	01-05-2021 09:00	404.5151222	2274.030344	01-05-2021 00:05	01-05-2021 01:25	01-05-2021 12:06	01-05-2021 13:27	Day
P213.63	01-05-2021 10:00	197.3343423	2316.294102	01-05-2021 00:05	01-05-2021 01:25	01-05-2021 12:06	01-05-2021 13:27	Day
P213.63	01-05-2021 11:00	35.73364003	2284.939711	01-05-2021 00:05	01-05-2021 01:25	01-05-2021 12:06	01-05-2021 13:27	Day
P213.63	01-05-2021 12:00	13.57215259	2271.412916	01-05-2021 00:05	01-05-2021 01:25	01-05-2021 12:06	01-05-2021 13:27	Day
P213.63	01-05-2021 13:00	57.98861668	2225.59155	01-05-2021 00:05	01-05-2021 01:25	01-05-2021 12:06	01-05-2021 13:27	Dusk
P213.63	01-05-2021 14:00	6.727669629	2232.312572	01-05-2021 00:05	01-05-2021 01:25	01-05-2021 12:06	01-05-2021 13:27	Night
P213.63	01-05-2021 15:00	293.8777363	1942.009145	01-05-2021 00:05	01-05-2021 01:25	01-05-2021 12:06	01-05-2021 13:27	Night
P213.63	01-05-2021 16:00	234.9713196	2152.037327	01-05-2021 00:05	01-05-2021 01:25	01-05-2021 12:06	01-05-2021 13:27	Night
P213.63	01-05-2021 17:00	98.04806001	2114.526339	01-05-2021 00:05	01-05-2021 01:25	01-05-2021 12:06	01-05-2021 13:27	Night
P213.63	01-05-2021 18:00	179.7963878	2233.047064	01-05-2021 00:05	01-05-2021 01:25	01-05-2021 12:06	01-05-2021 13:27	Night
P213.63	01-05-2021 19:00	107.4267116	2132.414199	01-06-2021 00:05	01-06-2021 01:26	01-06-2021 12:06	01-06-2021 13:27	Night
P213.63	01-05-2021 20:00	48.68113433	2114.217712	01-06-2021 00:05	01-06-2021 01:26	01-06-2021 12:06	01-06-2021 13:27	Night
P213.63	01-05-2021 21:00	218.3576326	2171.023825	01-06-2021 00:05	01-06-2021 01:26	01-06-2021 12:06	01-06-2021 13:27	Night
P213.63	01-05-2021 22:00	3.472845665	2170.378786	01-06-2021 00:05	01-06-2021 01:26	01-06-2021 12:06	01-06-2021 13:27	Night
P213.63	01-05-2021 23:00	1.501002678	2169.995375	01-06-2021 00:05	01-06-2021 01:26	01-06-2021 12:06	01-06-2021 13:27	Night
P213.63	01-06-2021 00:00	3.890428754	2173.332131	01-06-2021 00:05	01-06-2021 01:26	01-06-2021 12:06	01-06-2021 13:27	Night
P213.63	01-06-2021 01:00	33.62254559	2206.926677	01-06-2021 00:05	01-06-2021 01:26	01-06-2021 12:06	01-06-2021 13:27	Dawn
P213.63	01-06-2021 02:00	646.5399123	2691.132656	01-06-2021 00:05	01-06-2021 01:26	01-06-2021 12:06	01-06-2021 13:27	Day
P213.63	01-06-2021 03:00	14.41509384	2700.529998	01-06-2021 00:05	01-06-2021 01:26	01-06-2021 12:06	01-06-2021 13:27	Day
P213.63	01-06-2021 06:00	189.6799754	2642.945056	01-06-2021 00:05	01-06-2021 01:26	01-06-2021 12:06	01-06-2021 13:27	Day
P213.63	01-06-2021 07:00	193.5804025	2643.115566	01-06-2021 00:05	01-06-2021 01:26	01-06-2021 12:06	01-06-2021 13:27	Day
P213.63	01-06-2021 08:00	17.83314882	2660.93932	01-06-2021 00:05	01-06-2021 01:26	01-06-2021 12:06	01-06-2021 13:27	Day
P213.63	01-06-2021 09:00	78.53223501	2692.446877	01-06-2021 00:05	01-06-2021 01:26	01-06-2021 12:06	01-06-2021 13:27	Day
P213.63	01-06-2021 10:00	77.03166147	2707.015413	01-06-2021 00:05	01-06-2021 01:26	01-06-2021 12:06	01-06-2021 13:27	Day
P213.63	01-06-2021 11:00	101.5178643	2606.453591	01-06-2021 00:05	01-06-2021 01:26	01-06-2021 12:06	01-06-2021 13:27	Day
P213.63	01-06-2021 12:00	5.370747517	2607.056581	01-06-2021 00:05	01-06-2021 01:26	01-06-2021 12:06	01-06-2021 13:27	Day
P213.63	01-06-2021 13:00	5.06412095	2602.583815	01-06-2021 00:05	01-06-2021 01:26	01-06-2021 12:06	01-06-2021 13:27	Dusk
P213.63	01-06-2021 14:00	172.2360395	2449.691246	01-06-2021 00:05	01-06-2021 01:26	01-06-2021 12:06	01-06-2021 13:27	Night
P213.63	01-06-2021 15:00	351.5888024	2157.482813	01-06-2021 00:05	01-06-2021 01:26	01-06-2021 12:06	01-06-2021 13:27	Night
P213.63	01-06-2021 16:00	52.83744694	2135.90601	01-06-2021 00:05	01-06-2021 01:26	01-06-2021 12:06	01-06-2021 13:27	Night
P213.63	01-06-2021 17:00	66.71852124	2168.195961	01-06-2021 00:05	01-06-2021 01:26	01-06-2021 12:06	01-06-2021 13:27	Night
P213.63	01-06-2021 18:00	26.5961046	2152.24711	01-06-2021 00:05	01-06-2021 01:26	01-06-2021 12:06	01-06-2021 13:27	Night
P213.63	01-06-2021 19:00	143.7483012	2114.282041	01-07-2021 00:05	01-07-2021 01:26	01-07-2021 12:07	01-07-2021 13:28	Night
P213.63	01-06-2021 20:00	71.38409265	2074.598178	01-07-2021 00:05	01-07-2021 01:26	01-07-2021 12:07	01-07-2021 13:28	Night
P213.63	01-06-2021 21:00	53.78939796	2118.567022	01-07-2021 00:05	01-07-2021 01:26	01-07-2021 12:07	01-07-2021 13:28	Night
P213.63	01-06-2021 22:00	94.23557973	2093.57677	01-07-2021 00:05	01-07-2021 01:26	01-07-2021 12:07	01-07-2021 13:28	Night
P213.63	01-06-2021 23:00	986.958798	1529.562457	01-07-2021 00:05	01-07-2021 01:26	01-07-2021 12:07	01-07-2021 13:28	Night
P213.63	01-07-2021 00:00	177.9134223	1440.145117	01-07-2021 00:05	01-07-2021 01:26	01-07-2021 12:07	01-07-2021 13:28	Night
P213.63	01-07-2021 01:00	196.484196	1263.269527	01-07-2021 00:05	01-07-2021 01:26	01-07-2021 12:07	01-07-2021 13:28	Dawn
P213.63	01-07-2021 02:00	691.5286927	816.3124747	01-07-2021 00:05	01-07-2021 01:26	01-07-2021 12:07	01-07-2021 13:28	Day
P213.63	01-07-2021 03:00	808.5916827	9.082190133	01-07-2021 00:05	01-07-2021 01:26	01-07-2021 12:07	01-07-2021 13:28	Day
P213.63	01-07-2021 04:00	151.7448817	94.50374163	01-07-2021 00:05	01-07-2021 01:26	01-07-2021 12:07	01-07-2021 13:28	Day
P213.63	01-07-2021 05:00	247.1435294	341.4455399	01-07-2021 00:05	01-07-2021 01:26	01-07-2021 12:07	01-07-2021 13:28	Day
P213.63	01-07-2021 06:00	1012.126587	925.0591893	01-07-2021 00:05	01-07-2021 01:26	01-07-2021 12:07	01-07-2021 13:28	Day
P213.63	01-07-2021 07:00	1306.920048	1889.720904	01-07-2021 00:05	01-07-2021 01:26	01-07-2021 12:07	01-07-2021 13:28	Day
P213.63	01-07-2021 08:00	2123.171849	12.20671741	01-07-2021 00:05	01-07-2021 01:26	01-07-2021 12:07	01-07-2021 13:28	Day
P213.63	01-07-2021 09:00	41.40065634	45.60913063	01-07-2021 00:05	01-07-2021 01:26	01-07-2021 12:07	01-07-2021 13:28	Day
P213.63	01-07-2021 10:00	261.62078	0	01-07-2021 00:05	01-07-2021 01:26	01-07-2021 12:07	01-07-2021 13:28	Day
P213.63	01-07-2021 11:00	2.309015279	0	01-07-2021 00:05	01-07-2021 01:26	01-07-2021 12:07	01-07-2021 13:28	Day
P213.63	01-07-2021 12:00	1.501138621	0	01-07-2021 00:05	01-07-2021 01:26	01-07-2021 12:07	01-07-2021 13:28	Day
P213.63	01-07-2021 13:00	1.107024733	0	01-07-2021 00:05	01-07-2021 01:26	01-07-2021 12:07	01-07-2021 13:28	Dusk
P213.63	01-07-2021 14:00	2.435003951	0	01-07-2021 00:05	01-07-2021 01:26	01-07-2021 12:07	01-07-2021 13:28	Night
P213.63	01-07-2021 15:00	4.502226809	0	01-07-2021 00:05	01-07-2021 01:26	01-07-2021 12:07	01-07-2021 13:28	Night
P213.63	01-07-2021 16:00	246.6783159	1.478290448	01-07-2021 00:05	01-07-2021 01:26	01-07-2021 12:07	01-07-2021 13:28	Night
P213.63	01-07-2021 17:00	52.9568458	50.53853733	01-07-2021 00:05	01-07-2021 01:26	01-07-2021 12:07	01-07-2021 13:28	Night
P213.63	01-07-2021 18:00	42.38255372	9.565724263	01-07-2021 00:05	01-07-2021 01:26	01-07-2021 12:07	01-07-2021 13:28	Night
P213.63	01-07-2021 19:00	33.46605437	41.90502722	01-08-2021 00:05	01-08-2021 01:26	01-08-2021 12:08	01-08-2021 13:28	Night
P213.63	01-07-2021 20:00	877.5435531	557.6474976	01-08-2021 00:05	01-08-2021 01:26	01-08-2021 12:08	01-08-2021 13:28	Night
P213.63	01-07-2021 21:00	891.156977	1195.790671	01-08-2021 00:05	01-08-2021 01:26	01-08-2021 12:08	01-08-2021 13:28	Night
P213.63	01-07-2021 22:00	1394.882584	2358.823517	01-08-2021 00:05	01-08-2021 01:26	01-08-2021 12:08	01-08-2021 13:28	Night
P213.63	01-07-2021 23:00	502.7191378	2375.227669	01-08-2021 00:05	01-08-2021 01:26	01-08-2021 12:08	01-08-2021 13:28	Night
P213.63	01-08-2021 00:00	2.435410799	2373.197677	01-08-2021 00:05	01-08-2021 01:26	01-08-2021 12:08	01-08-2021 13:28	Night
P213.63	01-08-2021 01:00	7.816875847	2380.696155	01-08-2021 00:05	01-08-2021 01:26	01-08-2021 12:08	01-08-2021 13:28	Dawn
P213.63	01-08-2021 02:00	5.371552127	2375.847137	01-08-2021 00:05	01-08-2021 01:26	01-08-2021 12:08	01-08-2021 13:28	Day
P213.63	01-08-2021 03:00	20.27169528	2361.290523	01-08-2021 00:05	01-08-2021 01:26	01-08-2021 12:08	01-08-2021 13:28	Day
P213.63	01-08-2021 04:00	849.9147186	1955.836723	01-08-2021 00:05	01-08-2021 01:26	01-08-2021 12:08	01-08-2021 13:28	Day
P213.63	01-08-2021 05:00	172.1850949	2016.947056	01-08-2021 00:05	01-08-2021 01:26	01-08-2021 12:08	01-08-2021 13:28	Day
P213.63	01-08-2021 06:00	970.6629887	2168.79279	01-08-2021 00:05	01-08-2021 01:26	01-08-2021 12:08	01-08-2021 13:28	Day
P213.63	01-08-2021 07:00	931.0609686	1634.971044	01-08-2021 00:05	01-08-2021 01:26	01-08-2021 12:08	01-08-2021 13:28	Day
P213.63	01-08-2021 08:00	1643.648487	190.1745121	01-08-2021 00:05	01-08-2021 01:26	01-08-2021 12:08	01-08-2021 13:28	Day
P213.63	01-08-2021 09:00	227.7637569	38.89578477	01-08-2021 00:05	01-08-2021 01:26	01-08-2021 12:08	01-08-2021 13:28	Day
P213.63	01-08-2021 10:00	3.322074178	35.60568087	01-08-2021 00:05	01-08-2021 01:26	01-08-2021 12:08	01-08-2021 13:28	Day
P213.63	01-08-2021 11:00	1.500742269	34.36887926	01-08-2021 00:05	01-08-2021 01:26	01-08-2021 12:08	01-08-2021 13:28	Day
P213.63	01-08-2021 12:00	6.177963426	34.62367021	01-08-2021 00:05	01-08-2021 01:26	01-08-2021 12:08	01-08-2021 13:28	Day
P213.63	01-08-2021 13:00	7.09106246	35.60568087	01-08-2021 00:05	01-08-2021 01:26	01-08-2021 12:08	01-08-2021 13:28	Dusk
P213.63	01-08-2021 14:00	0	35.60568087	01-08-2021 00:05	01-08-2021 01:26	01-08-2021 12:08	01-08-2021 13:28	Night
P213.63	01-08-2021 15:00	28.84560906	10.43662006	01-08-2021 00:05	01-08-2021 01:26	01-08-2021 12:08	01-08-2021 13:28	Night
P213.63	01-08-2021 16:00	440.739262	428.9244288	01-08-2021 00:05	01-08-2021 01:26	01-08-2021 12:08	01-08-2021 13:28	Night
P213.63	01-08-2021 17:00	1275.472572	1500.270715	01-08-2021 00:05	01-08-2021 01:26	01-08-2021 12:08	01-08-2021 13:28	Night
P213.63	01-08-2021 18:00	5.62825282	1502.279562	01-08-2021 00:05	01-08-2021 01:26	01-08-2021 12:08	01-08-2021 13:28	Night
P213.63	01-08-2021 19:00	8.74613538	1496.88183	01-09-2021 00:06	01-09-2021 01:26	01-09-2021 12:09	01-09-2021 13:29	Night
P213.63	01-08-2021 20:00	60.90335661	1509.045804	01-09-2021 00:06	01-09-2021 01:26	01-09-2021 12:09	01-09-2021 13:29	Night
P213.63	01-08-2021 21:00	800.4829183	2191.373248	01-09-2021 00:06	01-09-2021 01:26	01-09-2021 12:09	01-09-2021 13:29	Night
P213.63	01-08-2021 22:00	621.9792783	1884.438275	01-09-2021 00:06	01-09-2021 01:26	01-09-2021 12:09	01-09-2021 13:29	Night
P213.63	01-08-2021 23:00	5.537125634	1878.90823	01-09-2021 00:06	01-09-2021 01:26	01-09-2021 12:09	01-09-2021 13:29	Night
P213.63	01-09-2021 00:00	7.306443382	1885.393497	01-09-2021 00:06	01-09-2021 01:26	01-09-2021 12:09	01-09-2021 13:29	Night
P213.63	01-09-2021 01:00	1.012817772	1885.442417	01-09-2021 00:06	01-09-2021 01:26	01-09-2021 12:09	01-09-2021 13:29	Dawn
P213.63	01-09-2021 02:00	2.308717369	1886.649507	01-09-2021 00:06	01-09-2021 01:26	01-09-2021 12:09	01-09-2021 13:29	Day
P213.63	01-09-2021 03:00	2.025741714	1886.549094	01-09-2021 00:06	01-09-2021 01:26	01-09-2021 12:09	01-09-2021 13:29	Day
P213.63	01-09-2021 04:00	18.08738452	1880.245104	01-09-2021 00:06	01-09-2021 01:26	01-09-2021 12:09	01-09-2021 13:29	Day
P213.63	01-09-2021 07:00	460.0165773	1424.706881	01-09-2021 00:06	01-09-2021 01:26	01-09-2021 12:09	01-09-2021 13:29	Day
P213.63	01-09-2021 08:00	461.7697362	1670.889292	01-09-2021 00:06	01-09-2021 01:26	01-09-2021 12:09	01-09-2021 13:29	Day
P213.63	01-09-2021 09:00	5.537124291	1665.399985	01-09-2021 00:06	01-09-2021 01:26	01-09-2021 12:09	01-09-2021 13:29	Day
P213.63	01-09-2021 10:00	6.720704112	1671.854362	01-09-2021 00:06	01-09-2021 01:26	01-09-2021 12:09	01-09-2021 13:29	Day
P213.63	01-09-2021 11:00	3.001283527	1669.395797	01-09-2021 00:06	01-09-2021 01:26	01-09-2021 12:09	01-09-2021 13:29	Day
P213.63	01-09-2021 12:00	9.381278005	1672.793053	01-09-2021 00:06	01-09-2021 01:26	01-09-2021 12:09	01-09-2021 13:29	Day
P213.63	01-09-2021 13:00	7.83011474	1668.560644	01-09-2021 00:06	01-09-2021 01:26	01-09-2021 12:09	01-09-2021 13:29	Dusk
P213.63	01-09-2021 14:00	4.200083429	1666.939009	01-09-2021 00:06	01-09-2021 01:26	01-09-2021 12:09	01-09-2021 13:29	Night
P213.63	01-09-2021 15:00	3.891388987	1670.494541	01-09-2021 00:06	01-09-2021 01:26	01-09-2021 12:09	01-09-2021 13:29	Night
P213.63	01-09-2021 16:00	6.177408521	1672.387709	01-09-2021 00:06	01-09-2021 01:26	01-09-2021 12:09	01-09-2021 13:29	Night
P213.63	01-09-2021 17:00	446.9733242	1859.317773	01-09-2021 00:06	01-09-2021 01:26	01-09-2021 12:09	01-09-2021 13:29	Night
P213.63	01-09-2021 18:00	1716.586148	1802.192281	01-09-2021 00:06	01-09-2021 01:26	01-09-2021 12:09	01-09-2021 13:29	Night
P213.63	01-09-2021 19:00	634.5144998	1336.945834	01-10-2021 00:06	01-10-2021 01:26	01-10-2021 12:09	01-10-2021 13:30	Night
P213.63	01-09-2021 20:00	2078.379001	1047.70663	01-10-2021 00:06	01-10-2021 01:26	01-10-2021 12:09	01-10-2021 13:30	Night
P213.63	01-09-2021 21:00	1521.862277	245.1605954	01-10-2021 00:06	01-10-2021 01:26	01-10-2021 12:09	01-10-2021 13:30	Night
P213.63	01-09-2021 22:00	656.2076462	828.8098633	01-10-2021 00:06	01-10-2021 01:26	01-10-2021 12:09	01-10-2021 13:30	Night
P213.63	01-09-2021 23:00	1525.188183	149.5254012	01-10-2021 00:06	01-10-2021 01:26	01-10-2021 12:09	01-10-2021 13:30	Night
P213.63	01-10-2021 00:00	915.1130081	877.8814057	01-10-2021 00:06	01-10-2021 01:26	01-10-2021 12:09	01-10-2021 13:30	Night
P213.63	01-10-2021 01:00	13.44121445	864.5442727	01-10-2021 00:06	01-10-2021 01:26	01-10-2021 12:09	01-10-2021 13:30	Dawn
P213.63	01-10-2021 02:00	14.95441557	877.2927632	01-10-2021 00:06	01-10-2021 01:26	01-10-2021 12:09	01-10-2021 13:30	Day
P213.63	01-10-2021 03:00	2.215049444	875.1614111	01-10-2021 00:06	01-10-2021 01:26	01-10-2021 12:09	01-10-2021 13:30	Day
P213.63	01-10-2021 04:00	903.9407202	1774.482546	01-10-2021 00:06	01-10-2021 01:26	01-10-2021 12:09	01-10-2021 13:30	Day
P213.63	01-10-2021 05:00	1002.939999	2261.489503	01-10-2021 00:06	01-10-2021 01:26	01-10-2021 12:09	01-10-2021 13:30	Day
P213.63	01-10-2021 06:00	1702.681415	1411.817627	01-10-2021 00:06	01-10-2021 01:26	01-10-2021 12:09	01-10-2021 13:30	Day
P213.63	01-10-2021 07:00	761.9965429	1878.165355	01-10-2021 00:06	01-10-2021 01:26	01-10-2021 12:09	01-10-2021 13:30	Day
P213.63	01-10-2021 08:00	2.025748378	1876.40252	01-10-2021 00:06	01-10-2021 01:26	01-10-2021 12:09	01-10-2021 13:30	Day
P213.63	01-10-2021 09:00	789.9730448	1881.231584	01-10-2021 00:06	01-10-2021 01:26	01-10-2021 12:09	01-10-2021 13:30	Day
P213.63	01-10-2021 10:00	24.22515122	1888.913201	01-10-2021 00:06	01-10-2021 01:26	01-10-2021 12:09	01-10-2021 13:30	Day
P213.63	01-10-2021 11:00	1.500608263	1890.070763	01-10-2021 00:06	01-10-2021 01:26	01-10-2021 12:09	01-10-2021 13:30	Day
P213.63	01-10-2021 12:00	4.543630884	1894.546415	01-10-2021 00:06	01-10-2021 01:26	01-10-2021 12:09	01-10-2021 13:30	Day
P213.63	01-10-2021 13:00	1.500337325	1895.599595	01-10-2021 00:06	01-10-2021 01:26	01-10-2021 12:09	01-10-2021 13:30	Dusk
P213.63	01-10-2021 14:00	7.751175772	1887.858648	01-10-2021 00:06	01-10-2021 01:26	01-10-2021 12:09	01-10-2021 13:30	Night
P213.63	01-10-2021 15:00	3.001475885	1889.967363	01-10-2021 00:06	01-10-2021 01:26	01-10-2021 12:09	01-10-2021 13:30	Night
P213.63	01-10-2021 16:00	8.325084141	1882.075391	01-10-2021 00:06	01-10-2021 01:26	01-10-2021 12:09	01-10-2021 13:30	Night
P213.63	01-10-2021 17:00	9.84966441	1890.123277	01-10-2021 00:06	01-10-2021 01:26	01-10-2021 12:09	01-10-2021 13:30	Night
P213.63	01-10-2021 18:00	2.214050137	1892.334343	01-10-2021 00:06	01-10-2021 01:26	01-10-2021 12:09	01-10-2021 13:30	Night
P213.63	01-10-2021 19:00	317.7071692	1702.107607	01-11-2021 00:06	01-11-2021 01:26	01-11-2021 12:10	01-11-2021 13:30	Night
P213.63	01-10-2021 20:00	540.3635751	1512.308772	01-11-2021 00:06	01-11-2021 01:26	01-11-2021 12:10	01-11-2021 13:30	Night
P213.63	01-10-2021 21:00	1003.760662	2451.242955	01-11-2021 00:06	01-11-2021 01:26	01-11-2021 12:10	01-11-2021 13:30	Night
P213.63	01-10-2021 22:00	1358.302377	2694.374461	01-11-2021 00:06	01-11-2021 01:26	01-11-2021 12:10	01-11-2021 13:30	Night
P213.63	01-10-2021 23:00	207.7755918	2602.344482	01-11-2021 00:06	01-11-2021 01:26	01-11-2021 12:10	01-11-2021 13:30	Night
P213.63	01-11-2021 00:00	0	2602.344482	01-11-2021 00:06	01-11-2021 01:26	01-11-2021 12:10	01-11-2021 13:30	Night
P213.63	01-11-2021 01:00	1.01282419	2602.556787	01-11-2021 00:06	01-11-2021 01:26	01-11-2021 12:10	01-11-2021 13:30	Dawn
P213.63	01-11-2021 02:00	7.817146541	2609.924155	01-11-2021 00:06	01-11-2021 01:26	01-11-2021 12:10	01-11-2021 13:30	Day
P213.63	01-11-2021 03:00	5.536129049	2604.510431	01-11-2021 00:06	01-11-2021 01:26	01-11-2021 12:10	01-11-2021 13:30	Day
P213.63	01-11-2021 04:00	42.1877702	2645.046599	01-11-2021 00:06	01-11-2021 01:26	01-11-2021 12:10	01-11-2021 13:30	Day
P213.63	01-11-2021 05:00	1264.880939	2025.529878	01-11-2021 00:06	01-11-2021 01:26	01-11-2021 12:10	01-11-2021 13:30	Day
P213.63	01-11-2021 06:00	1080.17208	2763.316278	01-11-2021 00:06	01-11-2021 01:26	01-11-2021 12:10	01-11-2021 13:30	Day
P213.63	01-11-2021 07:00	1880.689331	1743.403895	01-11-2021 00:06	01-11-2021 01:26	01-11-2021 12:10	01-11-2021 13:31	Day
P213.63	01-11-2021 08:00	1556.041252	1569.808416	01-11-2021 00:06	01-11-2021 01:26	01-11-2021 12:10	01-11-2021 13:31	Day
P213.63	01-11-2021 09:00	0	1569.808416	01-11-2021 00:06	01-11-2021 01:26	01-11-2021 12:10	01-11-2021 13:31	Day
P213.63	01-11-2021 10:00	2.435832909	1570.981181	01-11-2021 00:06	01-11-2021 01:26	01-11-2021 12:10	01-11-2021 13:31	Day
P213.63	01-11-2021 11:00	1.501342562	1570.696279	01-11-2021 00:06	01-11-2021 01:26	01-11-2021 12:10	01-11-2021 13:31	Day
P213.63	01-11-2021 12:00	91.22399602	1515.271152	01-11-2021 00:06	01-11-2021 01:26	01-11-2021 12:10	01-11-2021 13:31	Day
P213.63	01-11-2021 13:00	2398.53734	0	01-11-2021 00:06	01-11-2021 01:26	01-11-2021 12:10	01-11-2021 13:31	Dusk
P213.63	01-11-2021 14:00	1368.804249	0	01-11-2021 00:06	01-11-2021 01:26	01-11-2021 12:10	01-11-2021 13:30	Night
P213.63	01-11-2021 15:00	2061.531548	0	01-11-2021 00:06	01-11-2021 01:26	01-11-2021 12:10	01-11-2021 13:30	Night
P213.63	01-11-2021 16:00	887.142351	382.8720807	01-11-2021 00:06	01-11-2021 01:26	01-11-2021 12:10	01-11-2021 13:30	Night
P213.63	01-11-2021 17:00	2.308979636	381.3104391	01-11-2021 00:06	01-11-2021 01:26	01-11-2021 12:10	01-11-2021 13:30	Night
P213.63	01-11-2021 18:00	164.2691185	499.2633498	01-11-2021 00:06	01-11-2021 01:26	01-11-2021 12:10	01-11-2021 13:30	Night
P213.63	01-11-2021 19:00	681.8350822	1178.642585	01-12-2021 00:06	01-12-2021 01:26	01-12-2021 12:11	01-12-2021 13:31	Night
P213.63	01-11-2021 20:00	300.5813674	908.9250898	01-12-2021 00:06	01-12-2021 01:26	01-12-2021 12:11	01-12-2021 13:31	Night
P213.63	01-11-2021 21:00	1179.299331	1884.969636	01-12-2021 00:06	01-12-2021 01:26	01-12-2021 12:11	01-12-2021 13:31	Night
P213.63	01-11-2021 22:00	124.1195743	1781.308732	01-12-2021 00:06	01-12-2021 01:26	01-12-2021 12:11	01-12-2021 13:31	Night
P213.63	01-11-2021 23:00	130.165335	1876.074458	01-12-2021 00:06	01-12-2021 01:26	01-12-2021 12:11	01-12-2021 13:31	Night
P213.63	01-12-2021 00:00	2.435495194	1878.22997	01-12-2021 00:06	01-12-2021 01:26	01-12-2021 12:11	01-12-2021 13:31	Night
P213.63	01-12-2021 01:00	130.3538163	1779.343286	01-12-2021 00:06	01-12-2021 01:26	01-12-2021 12:11	01-12-2021 13:31	Dawn
P213.63	01-12-2021 02:00	44.75619167	1762.899588	01-12-2021 00:06	01-12-2021 01:26	01-12-2021 12:11	01-12-2021 13:31	Day
P213.63	01-12-2021 03:00	10.66568171	1769.549004	01-12-2021 00:06	01-12-2021 01:26	01-12-2021 12:11	01-12-2021 13:31	Day
P213.63	01-12-2021 04:00	362.2815368	1940.248163	01-12-2021 00:06	01-12-2021 01:26	01-12-2021 12:11	01-12-2021 13:31	Day
P213.63	01-12-2021 05:00	771.6488631	2253.78346	01-12-2021 00:06	01-12-2021 01:26	01-12-2021 12:11	01-12-2021 13:31	Day
P213.63	01-12-2021 06:00	1161.502634	1859.293277	01-12-2021 00:06	01-12-2021 01:26	01-12-2021 12:11	01-12-2021 13:31	Day
P213.63	01-12-2021 07:00	1419.144916	987.6859283	01-12-2021 00:06	01-12-2021 01:26	01-12-2021 12:11	01-12-2021 13:31	Day
P213.63	01-12-2021 08:00	1226.735695	95.55633859	01-12-2021 00:06	01-12-2021 01:26	01-12-2021 12:11	01-12-2021 13:31	Day
P213.63	01-12-2021 09:00	267.3514869	14.93038644	01-12-2021 00:06	01-12-2021 01:26	01-12-2021 12:11	01-12-2021 13:31	Day
P213.63	01-12-2021 10:00	7.426089297	11.63850266	01-12-2021 00:06	01-12-2021 01:26	01-12-2021 12:11	01-12-2021 13:31	Day
P213.63	01-12-2021 11:00	7.305325786	5.549515132	01-12-2021 00:06	01-12-2021 01:26	01-12-2021 12:11	01-12-2021 13:31	Day
P213.63	01-12-2021 12:00	2.214050813	7.736502096	01-12-2021 00:06	01-12-2021 01:26	01-12-2021 12:11	01-12-2021 13:31	Day
P213.63	01-12-2021 13:00	10.20328773	15.77895584	01-12-2021 00:06	01-12-2021 01:26	01-12-2021 12:11	01-12-2021 13:31	Dusk
P213.63	01-12-2021 14:00	734.5328428	114.1379249	01-12-2021 00:06	01-12-2021 01:26	01-12-2021 12:11	01-12-2021 13:31	Night
P213.63	01-12-2021 15:00	1903.55569	1874.503093	01-12-2021 00:06	01-12-2021 01:26	01-12-2021 12:11	01-12-2021 13:31	Night
P213.63	01-12-2021 16:00	3.233525087	1877.635203	01-12-2021 00:06	01-12-2021 01:26	01-12-2021 12:11	01-12-2021 13:31	Night
P213.63	01-12-2021 17:00	933.5167154	2806.314798	01-12-2021 00:06	01-12-2021 01:26	01-12-2021 12:11	01-12-2021 13:31	Night
P213.63	01-12-2021 18:00	1178.386064	2730.701367	01-12-2021 00:06	01-12-2021 01:26	01-12-2021 12:11	01-12-2021 13:31	Night
P213.63	01-12-2021 19:00	922.9698454	2025.466557	1-13-2021 0:06:51	1-13-2021 1:27:00	1-13-2021 12:12:07	1-13-2021 13:32:16	Night
P213.63	01-12-2021 20:00	880.3345041	1155.84047	1-13-2021 0:06:50	1-13-2021 1:26:59	1-13-2021 12:12:08	1-13-2021 13:32:17	Night
P213.63	01-12-2021 21:00	354.3696757	1301.086225	1-13-2021 0:06:51	1-13-2021 1:27:00	1-13-2021 12:12:09	1-13-2021 13:32:17	Night
P213.63	01-12-2021 22:00	1252.187685	1294.543546	1-13-2021 0:06:48	1-13-2021 1:26:57	1-13-2021 12:12:06	1-13-2021 13:32:14	Night
P213.63	01-12-2021 23:00	592.8932657	1377.511889	1-13-2021 0:06:47	1-13-2021 1:26:56	1-13-2021 12:12:04	1-13-2021 13:32:13	Night
P213.63	1-13-2021 0:00:00	2.434715304	1379.8578	1-13-2021 0:06:47	1-13-2021 1:26:56	1-13-2021 12:12:04	1-13-2021 13:32:13	Night
P213.63	1-13-2021 1:00:00	628.4601879	2003.283692	1-13-2021 0:06:47	1-13-2021 1:26:56	1-13-2021 12:12:03	1-13-2021 13:32:13	Dawn
P213.63	1-13-2021 2:00:00	918.8978268	2603.790851	1-13-2021 0:06:49	1-13-2021 1:26:58	1-13-2021 12:12:04	1-13-2021 13:32:14	Day
P213.63	1-13-2021 3:00:00	422.2732342	2868.493093	1-13-2021 0:06:50	1-13-2021 1:26:59	1-13-2021 12:12:05	1-13-2021 13:32:14	Day
P213.63	1-13-2021 4:00:00	1163.140941	2486.781237	1-13-2021 0:06:51	1-13-2021 1:27:00	1-13-2021 12:12:04	1-13-2021 13:32:13	Day
P213.63	1-13-2021 5:00:00	4.616940352	2491.339607	1-13-2021 0:06:51	1-13-2021 1:27:00	1-13-2021 12:12:04	1-13-2021 13:32:13	Day
P213.63	1-13-2021 6:00:00	4.501881186	2486.902971	1-13-2021 0:06:51	1-13-2021 1:27:00	1-13-2021 12:12:04	1-13-2021 13:32:13	Day
P213.63	1-13-2021 7:00:00	973.6432917	1722.464068	1-13-2021 0:06:48	1-13-2021 1:26:58	1-13-2021 12:12:01	1-13-2021 13:32:11	Day
P213.63	1-13-2021 8:00:00	1571.934133	2621.239395	1-13-2021 0:06:46	1-13-2021 1:26:55	1-13-2021 12:12:01	1-13-2021 13:32:10	Day
P213.63	1-13-2021 9:00:00	6.467762847	2618.106444	1-13-2021 0:06:46	1-13-2021 1:26:55	1-13-2021 12:12:01	1-13-2021 13:32:10	Day
P213.63	1-13-2021 12:00:00	3.038372573	2620.464069	1-13-2021 0:06:46	1-13-2021 1:26:55	1-13-2021 12:12:01	1-13-2021 13:32:10	Day
P213.63	1-13-2021 13:00:00	0	2620.464069	1-13-2021 0:06:46	1-13-2021 1:26:55	1-13-2021 12:12:01	1-13-2021 13:32:10	Dusk
P213.63	1-13-2021 14:00:00	1.107025407	2621.557282	1-13-2021 0:06:46	1-13-2021 1:26:55	1-13-2021 12:12:01	1-13-2021 13:32:10	Night
P213.63	1-13-2021 15:00:00	0	2621.557282	1-13-2021 0:06:46	1-13-2021 1:26:55	1-13-2021 12:12:01	1-13-2021 13:32:10	Night
P213.63	1-13-2021 16:00:00	2.02564838	2621.876695	1-13-2021 0:06:46	1-13-2021 1:26:55	1-13-2021 12:12:01	1-13-2021 13:32:10	Night
P213.63	1-13-2021 17:00:00	196.8917542	2768.578497	1-13-2021 0:06:46	1-13-2021 1:26:55	1-13-2021 12:12:01	1-13-2021 13:32:10	Night
P213.63	1-13-2021 18:00:00	383.6464073	2619.274383	1-13-2021 0:06:45	1-13-2021 1:26:54	1-13-2021 12:12:00	1-13-2021 13:32:09	Night
P213.63	1-13-2021 19:00:00	3.233997342	2620.86834	1-14-2021 0:06:51	1-14-2021 1:26:54	1-14-2021 12:12:44	1-14-2021 13:32:48	Night
P213.63	1-13-2021 20:00:00	1135.95773	1863.583044	1-14-2021 0:06:48	1-14-2021 1:26:51	1-14-2021 12:12:43	1-14-2021 13:32:46	Night
P213.63	1-13-2021 21:00:00	1059.499626	1045.941201	1-14-2021 0:06:46	1-14-2021 1:26:49	1-14-2021 12:12:42	1-14-2021 13:32:45	Night
P213.63	1-13-2021 22:00:00	603.5284911	463.724685	1-14-2021 0:06:45	1-14-2021 1:26:48	1-14-2021 12:12:42	1-14-2021 13:32:45	Night
P213.63	1-13-2021 23:00:00	804.1033206	494.9674094	1-14-2021 0:06:47	1-14-2021 1:26:50	1-14-2021 12:12:44	1-14-2021 13:32:47	Night
P213.63	1-14-2021 0:00:00	89.31385678	481.2543828	1-14-2021 0:06:47	1-14-2021 1:26:50	1-14-2021 12:12:44	1-14-2021 13:32:47	Night
P213.63	1-14-2021 1:00:00	23.2535253	504.5078691	1-14-2021 0:06:47	1-14-2021 1:26:50	1-14-2021 12:12:44	1-14-2021 13:32:47	Dawn
P213.63	1-14-2021 2:00:00	2.214050137	502.2938226	1-14-2021 0:06:47	1-14-2021 1:26:50	1-14-2021 12:12:44	1-14-2021 13:32:47	Day
P213.63	1-14-2021 3:00:00	104.5835197	605.5772002	1-14-2021 0:06:47	1-14-2021 1:26:50	1-14-2021 12:12:44	1-14-2021 13:32:47	Day
P213.63	1-14-2021 4:00:00	9.183677194	604.2511051	1-14-2021 0:06:47	1-14-2021 1:26:50	1-14-2021 12:12:44	1-14-2021 13:32:47	Day
P213.63	1-14-2021 5:00:00	7.090855766	604.4096037	1-14-2021 0:06:47	1-14-2021 1:26:50	1-14-2021 12:12:44	1-14-2021 13:32:47	Day
P213.63	1-14-2021 6:00:00	2.30880479	605.5772002	1-14-2021 0:06:47	1-14-2021 1:26:50	1-14-2021 12:12:44	1-14-2021 13:32:47	Day
P213.63	1-14-2021 7:00:00	105.1924282	501.201057	1-14-2021 0:06:47	1-14-2021 1:26:50	1-14-2021 12:12:44	1-14-2021 13:32:47	Day
P213.63	1-14-2021 8:00:00	555.8656484	1049.856319	1-14-2021 0:06:47	1-14-2021 1:26:50	1-14-2021 12:12:43	1-14-2021 13:32:46	Day
P213.63	1-14-2021 9:00:00	3.234331993	1050.871679	1-14-2021 0:06:47	1-14-2021 1:26:50	1-14-2021 12:12:43	1-14-2021 13:32:46	Day
P213.63	1-14-2021 10:00:00	2.215050115	1048.657542	1-14-2021 0:06:47	1-14-2021 1:26:50	1-14-2021 12:12:43	1-14-2021 13:32:46	Day
P213.63	1-14-2021 11:00:00	4.051689963	1048.78157	1-14-2021 0:06:47	1-14-2021 1:26:50	1-14-2021 12:12:43	1-14-2021 13:32:46	Day
P213.63	1-14-2021 12:00:00	4.544628834	1053.242886	1-14-2021 0:06:47	1-14-2021 1:26:50	1-14-2021 12:12:43	1-14-2021 13:32:46	Day
P213.63	1-14-2021 16:00:00	1.500337325	1049.824607	1-14-2021 0:06:47	1-14-2021 1:26:50	1-14-2021 12:12:43	1-14-2021 13:32:46	Night
P213.63	1-14-2021 17:00:00	4.42909958	1045.397593	1-14-2021 0:06:47	1-14-2021 1:26:50	1-14-2021 12:12:43	1-14-2021 13:32:46	Night
P213.63	1-14-2021 18:00:00	1070.777145	42.2311408	1-14-2021 0:06:45	1-14-2021 1:26:48	1-14-2021 12:12:43	1-14-2021 13:32:46	Night
P213.63	1-14-2021 19:00:00	286.4832013	220.1685488	1-15-2021 0:06:51	1-15-2021 1:26:48	1-15-2021 12:13:28	1-15-2021 13:33:25	Night
P213.63	1-14-2021 20:00:00	1037.325702	1182.895889	1-15-2021 0:06:51	1-15-2021 1:26:48	1-15-2021 12:13:26	1-15-2021 13:33:24	Night
P213.63	1-14-2021 21:00:00	612.8597299	1547.631083	1-15-2021 0:06:52	1-15-2021 1:26:50	1-15-2021 12:13:27	1-15-2021 13:33:25	Night
P213.63	1-14-2021 22:00:00	269.8251374	1655.836056	1-15-2021 0:06:53	1-15-2021 1:26:51	1-15-2021 12:13:28	1-15-2021 13:33:25	Night
P213.63	1-14-2021 23:00:00	354.9025697	1663.612083	1-15-2021 0:06:54	1-15-2021 1:26:51	1-15-2021 12:13:29	1-15-2021 13:33:26	Night
P213.63	1-15-2021 0:00:00	13.89257366	1658.703339	1-15-2021 0:06:54	1-15-2021 1:26:51	1-15-2021 12:13:29	1-15-2021 13:33:26	Night
P213.63	1-15-2021 1:00:00	12.11337965	1665.70454	1-15-2021 0:06:54	1-15-2021 1:26:51	1-15-2021 12:13:29	1-15-2021 13:33:26	Dawn
P213.63	1-15-2021 2:00:00	10.12893502	1666.127635	1-15-2021 0:06:54	1-15-2021 1:26:51	1-15-2021 12:13:29	1-15-2021 13:33:26	Day
P213.63	1-15-2021 3:00:00	11.36001358	1663.45207	1-15-2021 0:06:54	1-15-2021 1:26:51	1-15-2021 12:13:29	1-15-2021 13:33:26	Day
P213.63	1-15-2021 4:00:00	302.3470731	1965.74061	1-15-2021 0:06:54	1-15-2021 1:26:52	1-15-2021 12:13:28	1-15-2021 13:33:26	Day
P213.63	1-15-2021 5:00:00	919.0985068	2607.237388	1-15-2021 0:06:55	1-15-2021 1:26:53	1-15-2021 12:13:28	1-15-2021 13:33:25	Day
P213.63	1-15-2021 6:00:00	16.65096693	2592.217387	1-15-2021 0:06:55	1-15-2021 1:26:53	1-15-2021 12:13:28	1-15-2021 13:33:25	Day
P213.63	1-15-2021 7:00:00	1055.372083	2353.78918	1-15-2021 0:06:52	1-15-2021 1:26:50	1-15-2021 12:13:25	1-15-2021 13:33:23	Day
P213.63	1-15-2021 8:00:00	799.5474586	1973.520922	1-15-2021 0:06:52	1-15-2021 1:26:51	1-15-2021 12:13:24	1-15-2021 13:33:22	Day
P213.63	1-15-2021 9:00:00	1315.561839	965.1510064	1-15-2021 0:06:53	1-15-2021 1:26:52	1-15-2021 12:13:22	1-15-2021 13:33:21	Day
P213.63	1-15-2021 10:00:00	1610.539926	127.8507748	1-15-2021 0:06:56	1-15-2021 1:26:55	1-15-2021 12:13:22	1-15-2021 13:33:21	Day
P213.63	1-15-2021 11:00:00	665.2516518	473.4188574	1-15-2021 0:06:57	1-15-2021 1:26:57	1-15-2021 12:13:24	1-15-2021 13:33:23	Day
P213.63	1-15-2021 12:00:00	6.175205442	473.7519971	1-15-2021 0:06:57	1-15-2021 1:26:57	1-15-2021 12:13:24	1-15-2021 13:33:23	Day
P213.63	1-15-2021 13:00:00	3.322076196	470.4538931	1-15-2021 0:06:57	1-15-2021 1:26:57	1-15-2021 12:13:24	1-15-2021 13:33:23	Dusk
P213.63	1-15-2021 14:00:00	1220.80247	0	1-15-2021 0:06:56	1-15-2021 1:26:55	1-15-2021 12:13:25	1-15-2021 13:33:23	Night
P213.63	1-15-2021 15:00:00	280.0210263	0	1-15-2021 0:06:57	1-15-2021 1:26:56	1-15-2021 12:13:25	1-15-2021 13:33:24	Night
P213.63	1-15-2021 16:00:00	2.308105448	0	1-15-2021 0:06:57	1-15-2021 1:26:56	1-15-2021 12:13:25	1-15-2021 13:33:24	Night
P213.63	1-15-2021 17:00:00	616.8931662	199.1488183	1-15-2021 0:06:58	1-15-2021 1:26:57	1-15-2021 12:13:26	1-15-2021 13:33:25	Night
P213.63	1-15-2021 18:00:00	870.3899693	1041.579713	1-15-2021 0:07:00	1-15-2021 1:26:59	1-15-2021 12:13:27	1-15-2021 13:33:27	Night
P213.63	1-15-2021 19:00:00	153.9348942	1110.365553	1-16-2021 0:07:04	1-16-2021 1:26:57	1-16-2021 12:14:12	1-16-2021 13:34:05	Night
P213.63	1-15-2021 20:00:00	1233.660134	1226.024689	1-16-2021 0:07:03	1-16-2021 1:26:56	1-16-2021 12:14:09	1-16-2021 13:34:03	Night
P213.63	1-15-2021 21:00:00	549.972231	1491.122707	1-16-2021 0:07:02	1-16-2021 1:26:56	1-16-2021 12:14:08	1-16-2021 13:34:01	Night
P213.63	1-15-2021 22:00:00	2204.924937	236.9980931	1-16-2021 0:06:58	1-16-2021 1:26:51	1-16-2021 12:14:07	1-16-2021 13:34:00	Night
P213.63	1-15-2021 23:00:00	340.2164925	519.9928406	1-16-2021 0:06:57	1-16-2021 1:26:50	1-16-2021 12:14:07	1-16-2021 13:34:00	Night
P213.63	1-16-2021 0:00:00	451.2893988	699.4227986	1-16-2021 0:06:58	1-16-2021 1:26:51	1-16-2021 12:14:08	1-16-2021 13:34:01	Night
P213.63	1-16-2021 1:00:00	448.7588064	892.4903835	1-16-2021 0:06:58	1-16-2021 1:26:50	1-16-2021 12:14:09	1-16-2021 13:34:01	Dawn
P213.63	1-16-2021 2:00:00	5.371384109	897.8473864	1-16-2021 0:06:58	1-16-2021 1:26:50	1-16-2021 12:14:09	1-16-2021 13:34:01	Day
P213.63	1-16-2021 3:00:00	9.114004139	902.474646	1-16-2021 0:06:58	1-16-2021 1:26:50	1-16-2021 12:14:09	1-16-2021 13:34:01	Day
P213.63	1-16-2021 4:00:00	15.27736925	889.1105271	1-16-2021 0:06:58	1-16-2021 1:26:50	1-16-2021 12:14:09	1-16-2021 13:34:01	Day
P213.63	1-16-2021 5:00:00	470.0849466	1235.391556	1-16-2021 0:06:57	1-16-2021 1:26:49	1-16-2021 12:14:08	1-16-2021 13:34:00	Day
P213.63	1-16-2021 6:00:00	1385.449396	2347.093454	1-16-2021 0:06:56	1-16-2021 1:26:48	1-16-2021 12:14:09	1-16-2021 13:34:01	Day
P213.63	1-16-2021 7:00:00	1777.453732	1439.314521	1-16-2021 0:06:54	1-16-2021 1:26:46	1-16-2021 12:14:10	1-16-2021 13:34:02	Day
P213.63	1-16-2021 8:00:00	1553.842454	766.1253697	1-16-2021 0:06:57	1-16-2021 1:26:48	1-16-2021 12:14:14	1-16-2021 13:34:05	Day
P213.63	1-16-2021 9:00:00	301.6495926	939.664404	1-16-2021 0:06:58	1-16-2021 1:26:49	1-16-2021 12:14:15	1-16-2021 13:34:06	Day
P213.63	1-16-2021 10:00:00	52.31887208	985.8334465	1-16-2021 0:06:58	1-16-2021 1:26:49	1-16-2021 12:14:15	1-16-2021 13:34:06	Day
P213.63	1-16-2021 11:00:00	4.50182479	989.8811284	1-16-2021 0:06:58	1-16-2021 1:26:49	1-16-2021 12:14:15	1-16-2021 13:34:06	Day
P213.63	1-16-2021 12:00:00	2.025948373	990.4605467	1-16-2021 0:06:58	1-16-2021 1:26:49	1-16-2021 12:14:15	1-16-2021 13:34:06	Day
P213.63	1-16-2021 13:00:00	4.051789961	989.3065083	1-16-2021 0:06:58	1-16-2021 1:26:49	1-16-2021 12:14:15	1-16-2021 13:34:06	Dusk
P213.63	1-16-2021 14:00:00	190.1474078	1031.25912	1-16-2021 0:06:58	1-16-2021 1:26:49	1-16-2021 12:14:15	1-16-2021 13:34:07	Night
P213.63	1-16-2021 15:00:00	957.8085573	368.7460878	1-16-2021 0:07:00	1-16-2021 1:26:51	1-16-2021 12:14:18	1-16-2021 13:34:09	Night
P213.63	1-16-2021 16:00:00	2.308629734	367.1098126	1-16-2021 0:07:00	1-16-2021 1:26:51	1-16-2021 12:14:18	1-16-2021 13:34:09	Night
P213.63	1-16-2021 17:00:00	8.401157182	362.7408508	1-16-2021 0:07:00	1-16-2021 1:26:51	1-16-2021 12:14:18	1-16-2021 13:34:09	Night
P213.63	1-16-2021 18:00:00	11.14296605	365.5402732	1-16-2021 0:07:00	1-16-2021 1:26:51	1-16-2021 12:14:18	1-16-2021 13:34:09	Night
P213.63	1-16-2021 19:00:00	2.308629734	364.221023	1-17-2021 0:07:02	1-17-2021 1:26:47	1-17-2021 12:15:02	1-17-2021 13:34:47	Night
P213.63	1-16-2021 20:00:00	1898.50531	241.026885	1-17-2021 0:06:57	1-17-2021 1:26:42	1-17-2021 12:14:58	1-17-2021 13:34:43	Night
P213.63	1-16-2021 21:00:00	1426.103566	595.2113949	1-17-2021 0:06:55	1-17-2021 1:26:40	1-17-2021 12:14:54	1-17-2021 13:34:39	Night
P213.63	1-16-2021 22:00:00	2025.698549	1903.074838	1-17-2021 0:06:59	1-17-2021 1:26:45	1-17-2021 12:14:57	1-17-2021 13:34:43	Night
P213.63	1-16-2021 23:00:00	1042.536459	1993.986155	1-17-2021 0:07:02	1-17-2021 1:26:47	1-17-2021 12:15:00	1-17-2021 13:34:45	Night
P213.63	1-17-2021 0:00:00	6.056994268	1997.078482	1-17-2021 0:07:02	1-17-2021 1:26:47	1-17-2021 12:15:00	1-17-2021 13:34:45	Night
P213.63	1-17-2021 1:00:00	5.184050433	1996.198854	1-17-2021 0:07:02	1-17-2021 1:26:47	1-17-2021 12:15:00	1-17-2021 13:34:45	Dawn
P213.63	1-17-2021 2:00:00	151.2390737	2124.638519	1-17-2021 0:07:02	1-17-2021 1:26:47	1-17-2021 12:14:59	1-17-2021 13:34:45	Day
P213.63	1-17-2021 3:00:00	354.5611305	2292.675648	1-17-2021 0:07:01	1-17-2021 1:26:47	1-17-2021 12:14:59	1-17-2021 13:34:44	Day
P213.63	1-17-2021 4:00:00	2.308629949	2294.208139	1-17-2021 0:07:01	1-17-2021 1:26:47	1-17-2021 12:14:59	1-17-2021 13:34:44	Day
P213.63	1-17-2021 5:00:00	581.676754	1772.662875	1-17-2021 0:07:00	1-17-2021 1:26:45	1-17-2021 12:14:58	1-17-2021 13:34:44	Day
P213.63	1-17-2021 6:00:00	973.4304087	1168.546561	1-17-2021 0:06:58	1-17-2021 1:26:43	1-17-2021 12:14:57	1-17-2021 13:34:42	Day
P213.63	1-17-2021 7:00:00	1293.156072	1994.868916	1-17-2021 0:06:58	1-17-2021 1:26:43	1-17-2021 12:14:55	1-17-2021 13:34:41	Day
P213.63	1-17-2021 8:00:00	1399.56605	2071.080248	1-17-2021 0:07:01	1-17-2021 1:26:47	1-17-2021 12:14:56	1-17-2021 13:34:42	Day
P213.63	1-17-2021 9:00:00	17.99034331	2083.19831	1-17-2021 0:07:01	1-17-2021 1:26:47	1-17-2021 12:14:56	1-17-2021 13:34:42	Day
P213.63	1-17-2021 10:00:00	3.322076195	2079.886669	1-17-2021 0:07:01	1-17-2021 1:26:47	1-17-2021 12:14:56	1-17-2021 13:34:42	Day
P213.63	1-17-2021 11:00:00	1619.85211	1220.302973	1-17-2021 0:07:04	1-17-2021 1:26:51	1-17-2021 12:14:58	1-17-2021 13:34:44	Day
P213.63	1-17-2021 12:00:00	639.9279437	1670.529516	1-17-2021 0:07:06	1-17-2021 1:26:52	1-17-2021 12:14:59	1-17-2021 13:34:46	Day
P213.63	1-17-2021 13:00:00	10.1872219	1663.643942	1-17-2021 0:07:06	1-17-2021 1:26:52	1-17-2021 12:14:59	1-17-2021 13:34:46	Dusk
P213.63	1-17-2021 14:00:00	6.860712882	1663.03883	1-17-2021 0:07:06	1-17-2021 1:26:52	1-17-2021 12:14:59	1-17-2021 13:34:46	Night
P213.63	1-17-2021 15:00:00	292.881768	1946.156477	1-17-2021 0:07:06	1-17-2021 1:26:53	1-17-2021 12:15:00	1-17-2021 13:34:46	Night
P213.63	1-17-2021 16:00:00	551.2018279	2496.33519	1-17-2021 0:07:07	1-17-2021 1:26:53	1-17-2021 12:15:01	1-17-2021 13:34:48	Night
P213.63	1-17-2021 17:00:00	319.5457616	2733.518129	1-17-2021 0:07:07	1-17-2021 1:26:53	1-17-2021 12:15:02	1-17-2021 13:34:48	Night
P213.63	1-17-2021 18:00:00	536.5203195	2863.795954	1-17-2021 0:07:08	1-17-2021 1:26:54	1-17-2021 12:15:03	1-17-2021 13:34:49	Night
P213.63	1-17-2021 19:00:00	11.35845827	2874.829404	1-18-2021 0:07:09	1-18-2021 1:26:49	1-18-2021 12:15:48	1-18-2021 13:35:28	Night
P213.63	1-17-2021 20:00:00	195.0882926	2813.128183	1-18-2021 0:07:09	1-18-2021 1:26:49	1-18-2021 12:15:48	1-18-2021 13:35:28	Night
P213.63	1-17-2021 21:00:00	1745.698769	1667.470762	1-18-2021 0:07:07	1-18-2021 1:26:46	1-18-2021 12:15:49	1-18-2021 13:35:28	Night
P213.63	1-17-2021 22:00:00	752.0120857	2153.282392	1-18-2021 0:07:06	1-18-2021 1:26:45	1-18-2021 12:15:47	1-18-2021 13:35:26	Night
P213.63	1-17-2021 23:00:00	0	2153.282392	1-18-2021 0:07:06	1-18-2021 1:26:45	1-18-2021 12:15:47	1-18-2021 13:35:26	Night
P213.63	1-18-2021 0:00:00	4.502153179	2156.874802	1-18-2021 0:07:06	1-18-2021 1:26:45	1-18-2021 12:15:47	1-18-2021 13:35:26	Night
P213.63	1-18-2021 1:00:00	3.233903623	2156.06186	1-18-2021 0:07:06	1-18-2021 1:26:45	1-18-2021 12:15:47	1-18-2021 13:35:26	Dawn
P213.63	1-18-2021 2:00:00	188.7692571	1998.385068	1-18-2021 0:07:05	1-18-2021 1:26:44	1-18-2021 12:15:47	1-18-2021 13:35:26	Day
P213.63	1-18-2021 3:00:00	35.60589045	1993.530317	1-18-2021 0:07:05	1-18-2021 1:26:45	1-18-2021 12:15:47	1-18-2021 13:35:26	Day
P213.63	1-18-2021 4:00:00	34.50879411	1994.855612	1-18-2021 0:07:05	1-18-2021 1:26:45	1-18-2021 12:15:47	1-18-2021 13:35:26	Day
P213.63	1-18-2021 7:00:00	224.4855175	1401.259047	1-18-2021 0:07:04	1-18-2021 1:26:43	1-18-2021 12:15:47	1-18-2021 13:35:26	Day
P213.63	1-18-2021 8:00:00	6.926098472	1405.20301	1-18-2021 0:07:04	1-18-2021 1:26:43	1-18-2021 12:15:47	1-18-2021 13:35:26	Day
P213.63	1-18-2021 9:00:00	16.24446272	1402.45222	1-18-2021 0:07:04	1-18-2021 1:26:43	1-18-2021 12:15:47	1-18-2021 13:35:26	Day
P213.63	1-18-2021 10:00:00	3.233996048	1403.848994	1-18-2021 0:07:04	1-18-2021 1:26:43	1-18-2021 12:15:47	1-18-2021 13:35:26	Day
P213.63	1-18-2021 13:00:00	5.627986479	1401.253324	1-18-2021 0:07:04	1-18-2021 1:26:43	1-18-2021 12:15:47	1-18-2021 13:35:26	Dusk
P213.63	1-18-2021 14:00:00	3.234439983	1400.443746	1-18-2021 0:07:04	1-18-2021 1:26:43	1-18-2021 12:15:47	1-18-2021 13:35:26	Night
P213.63	1-18-2021 15:00:00	11.36000409	1397.193839	1-18-2021 0:07:04	1-18-2021 1:26:43	1-18-2021 12:15:47	1-18-2021 13:35:26	Night
P213.63	1-18-2021 16:00:00	5.628968894	1402.799668	1-18-2021 0:07:04	1-18-2021 1:26:43	1-18-2021 12:15:47	1-18-2021 13:35:26	Night
P213.63	1-18-2021 17:00:00	29.17079201	1419.736369	1-18-2021 0:07:04	1-18-2021 1:26:43	1-18-2021 12:15:47	1-18-2021 13:35:26	Night
P213.63	1-18-2021 18:00:00	66.06552252	1393.245217	1-18-2021 0:07:04	1-18-2021 1:26:43	1-18-2021 12:15:47	1-18-2021 13:35:26	Night
P213.63	1-18-2021 19:00:00	213.6498236	1248.437532	1-19-2021 0:07:03	1-19-2021 1:26:36	1-19-2021 12:16:31	1-19-2021 13:36:04	Night
P213.63	1-18-2021 20:00:00	593.0596285	881.78909	1-19-2021 0:07:02	1-19-2021 1:26:34	1-19-2021 12:16:31	1-19-2021 13:36:03	Night
P213.63	1-18-2021 21:00:00	1354.949416	1463.249581	1-19-2021 0:06:59	1-19-2021 1:26:32	1-19-2021 12:16:27	1-19-2021 13:36:00	Night
P213.63	1-18-2021 22:00:00	204.8110246	1595.358661	1-19-2021 0:06:59	1-19-2021 1:26:32	1-19-2021 12:16:27	1-19-2021 13:36:00	Night
P213.63	1-18-2021 23:00:00	228.4404028	1604.06971	1-19-2021 0:06:59	1-19-2021 1:26:32	1-19-2021 12:16:26	1-19-2021 13:35:59	Night
P213.63	1-19-2021 0:00:00	487.2460557	2079.959268	1-19-2021 0:06:59	1-19-2021 1:26:32	1-19-2021 12:16:26	1-19-2021 13:35:59	Night
P213.63	1-19-2021 1:00:00	75.36039743	2153.54108	1-19-2021 0:06:59	1-19-2021 1:26:32	1-19-2021 12:16:26	1-19-2021 13:35:59	Dawn
P213.63	1-19-2021 2:00:00	6.945721136	2159.737533	1-19-2021 0:06:59	1-19-2021 1:26:32	1-19-2021 12:16:26	1-19-2021 13:35:59	Day
P213.63	1-19-2021 3:00:00	39.2312379	2194.827836	1-19-2021 0:06:59	1-19-2021 1:26:32	1-19-2021 12:16:26	1-19-2021 13:35:59	Day
P213.63	1-19-2021 4:00:00	3.234049445	2196.331618	1-19-2021 0:06:59	1-19-2021 1:26:32	1-19-2021 12:16:26	1-19-2021 13:35:59	Day
P213.63	1-19-2021 5:00:00	11.28021813	2191.326185	1-19-2021 0:06:59	1-19-2021 1:26:32	1-19-2021 12:16:26	1-19-2021 13:35:59	Day
P213.63	1-19-2021 6:00:00	757.3914063	2246.944148	1-19-2021 0:06:59	1-19-2021 1:26:32	1-19-2021 12:16:24	1-19-2021 13:35:57	Day
P213.63	1-19-2021 7:00:00	897.9223648	1363.153261	1-19-2021 0:06:57	1-19-2021 1:26:30	1-19-2021 12:16:23	1-19-2021 13:35:56	Day
P213.63	1-19-2021 8:00:00	1504.403743	770.7612633	1-19-2021 0:06:56	1-19-2021 1:26:29	1-19-2021 12:16:25	1-19-2021 13:35:57	Day
P213.63	1-19-2021 9:00:00	526.4846847	380.366553	1-19-2021 0:06:56	1-19-2021 1:26:29	1-19-2021 12:16:26	1-19-2021 13:35:58	Day
P213.63	1-19-2021 10:00:00	4.429098243	384.6804122	1-19-2021 0:06:56	1-19-2021 1:26:29	1-19-2021 12:16:26	1-19-2021 13:35:58	Day
P213.63	1-19-2021 11:00:00	232.8666462	485.2456266	1-19-2021 0:06:57	1-19-2021 1:26:30	1-19-2021 12:16:26	1-19-2021 13:35:59	Day
P213.63	1-19-2021 12:00:00	1213.047869	1573.282019	1-19-2021 0:06:58	1-19-2021 1:26:30	1-19-2021 12:16:25	1-19-2021 13:35:58	Day
P213.63	1-19-2021 15:00:00	1.107024733	1577.71329	1-19-2021 0:06:58	1-19-2021 1:26:30	1-19-2021 12:16:25	1-19-2021 13:35:58	Night
P213.63	1-19-2021 16:00:00	3.890598721	1576.276472	1-19-2021 0:06:58	1-19-2021 1:26:30	1-19-2021 12:16:25	1-19-2021 13:35:58	Night
P213.63	1-19-2021 17:00:00	671.0541514	1812.329467	1-19-2021 0:06:58	1-19-2021 1:26:31	1-19-2021 12:16:24	1-19-2021 13:35:57	Night
P213.63	1-19-2021 18:00:00	575.6769982	2387.465983	1-19-2021 0:06:59	1-19-2021 1:26:33	1-19-2021 12:16:25	1-19-2021 13:35:58	Night
P213.63	1-19-2021 19:00:00	927.278129	1920.326971	1-20-2021 0:06:58	1-20-2021 1:26:25	1-20-2021 12:17:09	1-20-2021 13:36:36	Night
P213.63	1-19-2021 20:00:00	210.161486	1865.368174	1-20-2021 0:06:58	1-20-2021 1:26:25	1-20-2021 12:17:09	1-20-2021 13:36:36	Night
P213.63	1-19-2021 21:00:00	908.6691638	1791.233719	1-20-2021 0:06:57	1-20-2021 1:26:24	1-20-2021 12:17:06	1-20-2021 13:36:34	Night
P213.63	1-19-2021 22:00:00	1014.165992	1085.654324	1-20-2021 0:06:59	1-20-2021 1:26:26	1-20-2021 12:17:09	1-20-2021 13:36:36	Night
P213.63	1-19-2021 23:00:00	806.46277	419.5384526	1-20-2021 0:07:01	1-20-2021 1:26:28	1-20-2021 12:17:09	1-20-2021 13:36:37	Night
P213.63	1-20-2021 0:00:00	9.848803747	413.2403085	1-20-2021 0:07:01	1-20-2021 1:26:28	1-20-2021 12:17:09	1-20-2021 13:36:37	Night
P213.63	1-20-2021 1:00:00	2.308192863	411.7313709	1-20-2021 0:07:01	1-20-2021 1:26:28	1-20-2021 12:17:09	1-20-2021 13:36:37	Dawn
P213.63	1-20-2021 2:00:00	87.77089839	333.2247413	1-20-2021 0:07:01	1-20-2021 1:26:29	1-20-2021 12:17:09	1-20-2021 13:36:37	Day
P213.63	1-20-2021 3:00:00	7.305186366	340.3511042	1-20-2021 0:07:01	1-20-2021 1:26:29	1-20-2021 12:17:09	1-20-2021 13:36:37	Day
P213.63	1-20-2021 4:00:00	537.4865004	0	1-20-2021 0:07:02	1-20-2021 1:26:30	1-20-2021 12:17:10	1-20-2021 13:36:38	Day
P213.63	1-20-2021 5:00:00	566.1946182	348.5387601	1-20-2021 0:07:03	1-20-2021 1:26:31	1-20-2021 12:17:11	1-20-2021 13:36:38	Day
P213.63	1-20-2021 6:00:00	1034.257818	1199.533022	1-20-2021 0:07:05	1-20-2021 1:26:32	1-20-2021 12:17:13	1-20-2021 13:36:41	Day
P213.63	1-20-2021 7:00:00	2151.469795	2723.924577	1-20-2021 0:07:03	1-20-2021 1:26:30	1-20-2021 12:17:15	1-20-2021 13:36:42	Day
P213.63	1-20-2021 8:00:00	1613.60075	1416.957291	1-20-2021 0:07:02	1-20-2021 1:26:28	1-20-2021 12:17:16	1-20-2021 13:36:43	Day
P213.63	1-20-2021 9:00:00	8.354543567	1410.795342	1-20-2021 0:07:02	1-20-2021 1:26:28	1-20-2021 12:17:16	1-20-2021 13:36:43	Day
P213.63	1-20-2021 10:00:00	17.34114481	1396.574414	1-20-2021 0:07:02	1-20-2021 1:26:28	1-20-2021 12:17:16	1-20-2021 13:36:43	Day
P213.63	1-20-2021 11:00:00	126.1991203	1329.342711	1-20-2021 0:07:02	1-20-2021 1:26:29	1-20-2021 12:17:17	1-20-2021 13:36:43	Day
P213.63	1-20-2021 12:00:00	23.94615382	1330.862661	1-20-2021 0:07:02	1-20-2021 1:26:29	1-20-2021 12:17:17	1-20-2021 13:36:43	Day
P213.63	1-20-2021 13:00:00	84.66122308	1308.495394	1-20-2021 0:07:03	1-20-2021 1:26:29	1-20-2021 12:17:17	1-20-2021 13:36:43	Dusk
P213.63	1-20-2021 14:00:00	4.617259897	1306.868431	1-20-2021 0:07:03	1-20-2021 1:26:29	1-20-2021 12:17:17	1-20-2021 13:36:43	Night
P213.63	1-20-2021 15:00:00	3.891080109	1309.875291	1-20-2021 0:07:03	1-20-2021 1:26:29	1-20-2021 12:17:17	1-20-2021 13:36:43	Night
P213.63	1-20-2021 16:00:00	3.001758027	1307.964618	1-20-2021 0:07:03	1-20-2021 1:26:29	1-20-2021 12:17:17	1-20-2021 13:36:43	Night
P213.63	1-20-2021 17:00:00	3.001015537	1306.054935	1-20-2021 0:07:03	1-20-2021 1:26:29	1-20-2021 12:17:17	1-20-2021 13:36:43	Night
P213.63	1-20-2021 18:00:00	929.2608393	392.2017448	1-20-2021 0:07:02	1-20-2021 1:26:28	1-20-2021 12:17:18	1-20-2021 13:36:44	Night
P213.63	1-20-2021 19:00:00	594.1516039	2.951717924	1-21-2021 0:06:58	1-21-2021 1:26:17	1-21-2021 12:18:02	1-21-2021 13:37:22	Night
P213.63	1-20-2021 20:00:00	78.01058267	8.706414103	1-21-2021 0:06:58	1-21-2021 1:26:17	1-21-2021 12:18:02	1-21-2021 13:37:21	Night
P213.63	1-20-2021 21:00:00	123.1978603	115.0264913	1-21-2021 0:06:58	1-21-2021 1:26:17	1-21-2021 12:18:02	1-21-2021 13:37:22	Night
P213.63	1-20-2021 22:00:00	737.3769352	465.9607151	1-21-2021 0:06:59	1-21-2021 1:26:19	1-21-2021 12:18:03	1-21-2021 13:37:23	Night
P213.63	1-20-2021 23:00:00	1255.577104	590.871098	1-21-2021 0:07:03	1-21-2021 1:26:22	1-21-2021 12:18:06	1-21-2021 13:37:26	Night
P213.63	1-21-2021 0:00:00	108.0682408	597.3922666	1-21-2021 0:07:03	1-21-2021 1:26:22	1-21-2021 12:18:06	1-21-2021 13:37:26	Night
P213.63	1-21-2021 1:00:00	3.00169105	599.1537626	1-21-2021 0:07:03	1-21-2021 1:26:22	1-21-2021 12:18:06	1-21-2021 13:37:26	Dawn
P213.63	1-21-2021 2:00:00	4.617658139	597.8077654	1-21-2021 0:07:03	1-21-2021 1:26:22	1-21-2021 12:18:06	1-21-2021 13:37:26	Day
P213.63	1-21-2021 5:00:00	732.1137048	1111.249275	1-21-2021 0:07:04	1-21-2021 1:26:24	1-21-2021 12:18:07	1-21-2021 13:37:27	Day
P213.63	1-21-2021 6:00:00	1189.778249	2050.925183	1-21-2021 0:07:06	1-21-2021 1:26:26	1-21-2021 12:18:07	1-21-2021 13:37:27	Day
P213.63	1-21-2021 7:00:00	1192.732469	2293.546931	1-21-2021 0:07:05	1-21-2021 1:26:26	1-21-2021 12:18:04	1-21-2021 13:37:25	Day
P213.63	1-21-2021 8:00:00	12.20366915	2305.692349	1-21-2021 0:07:05	1-21-2021 1:26:26	1-21-2021 12:18:04	1-21-2021 13:37:25	Day
P213.63	1-21-2021 9:00:00	501.5745016	2649.320894	1-21-2021 0:07:04	1-21-2021 1:26:25	1-21-2021 12:18:04	1-21-2021 13:37:24	Day
P213.63	1-21-2021 10:00:00	6.925899743	2642.928959	1-21-2021 0:07:04	1-21-2021 1:26:25	1-21-2021 12:18:04	1-21-2021 13:37:24	Day
P213.63	1-21-2021 11:00:00	0	2642.928959	1-21-2021 0:07:04	1-21-2021 1:26:25	1-21-2021 12:18:04	1-21-2021 13:37:24	Day
P213.63	1-21-2021 12:00:00	5.239578171	2647.306558	1-21-2021 0:07:04	1-21-2021 1:26:25	1-21-2021 12:18:04	1-21-2021 13:37:24	Day
P213.63	1-21-2021 13:00:00	3.32208171	2646.958222	1-21-2021 0:07:04	1-21-2021 1:26:25	1-21-2021 12:18:04	1-21-2021 13:37:24	Dusk
P213.63	1-21-2021 14:00:00	8.399899895	2638.669269	1-21-2021 0:07:04	1-21-2021 1:26:25	1-21-2021 12:18:04	1-21-2021 13:37:24	Night
P213.63	1-21-2021 15:00:00	41.16380942	2666.466309	1-21-2021 0:07:04	1-21-2021 1:26:25	1-21-2021 12:18:04	1-21-2021 13:37:24	Night
P213.63	1-21-2021 16:00:00	34.00744836	2647.073805	1-21-2021 0:07:04	1-21-2021 1:26:25	1-21-2021 12:18:04	1-21-2021 13:37:24	Night
P213.63	1-21-2021 17:00:00	2.435547431	2645.835548	1-21-2021 0:07:04	1-21-2021 1:26:25	1-21-2021 12:18:04	1-21-2021 13:37:24	Night
P213.63	1-21-2021 18:00:00	473.5244156	2305.093481	1-21-2021 0:07:05	1-21-2021 1:26:26	1-21-2021 12:18:04	1-21-2021 13:37:25	Night
P213.63	1-21-2021 19:00:00	104.9543616	2357.361131	1-22-2021 0:07:01	1-22-2021 1:26:15	1-22-2021 12:18:49	1-22-2021 13:38:03	Night
P213.63	1-21-2021 20:00:00	31.0221909	2354.720674	1-22-2021 0:07:01	1-22-2021 1:26:15	1-22-2021 12:18:49	1-22-2021 13:38:03	Night
P213.63	1-21-2021 21:00:00	96.4055341	2311.812033	1-22-2021 0:07:01	1-22-2021 1:26:15	1-22-2021 12:18:49	1-22-2021 13:38:03	Night
P213.63	1-21-2021 22:00:00	4.051096765	2307.761105	1-22-2021 0:07:01	1-22-2021 1:26:15	1-22-2021 12:18:49	1-22-2021 13:38:03	Night
P213.63	1-21-2021 23:00:00	11.67296549	2301.616215	1-22-2021 0:07:01	1-22-2021 1:26:15	1-22-2021 12:18:49	1-22-2021 13:38:03	Night
P213.63	1-22-2021 0:00:00	23.25048449	2323.875586	1-22-2021 0:07:01	1-22-2021 1:26:15	1-22-2021 12:18:49	1-22-2021 13:38:03	Night
P213.63	1-22-2021 1:00:00	4.501696459	2326.922237	1-22-2021 0:07:01	1-22-2021 1:26:15	1-22-2021 12:18:49	1-22-2021 13:38:03	Dawn
P213.63	1-22-2021 2:00:00	29.89530873	2304.662545	1-22-2021 0:07:01	1-22-2021 1:26:15	1-22-2021 12:18:49	1-22-2021 13:38:03	Day
P213.63	1-22-2021 3:00:00	34.50224592	2331.989944	1-22-2021 0:07:01	1-22-2021 1:26:15	1-22-2021 12:18:49	1-22-2021 13:38:03	Day
P213.63	1-22-2021 4:00:00	34.09255087	2300.58275	1-22-2021 0:07:01	1-22-2021 1:26:15	1-22-2021 12:18:49	1-22-2021 13:38:03	Day
P213.63	1-22-2021 5:00:00	1.500473342	2301.59801	1-22-2021 0:07:01	1-22-2021 1:26:15	1-22-2021 12:18:49	1-22-2021 13:38:03	Day
P213.63	1-22-2021 6:00:00	33.16191547	2331.98613	1-22-2021 0:07:01	1-22-2021 1:26:15	1-22-2021 12:18:49	1-22-2021 13:38:03	Day
P213.63	1-22-2021 7:00:00	25.50781732	2311.83308	1-22-2021 0:07:01	1-22-2021 1:26:15	1-22-2021 12:18:49	1-22-2021 13:38:03	Day
P213.63	1-22-2021 8:00:00	1235.467509	2240.729848	1-22-2021 0:06:59	1-22-2021 1:26:13	1-22-2021 12:18:49	1-22-2021 13:38:03	Day
P213.63	1-22-2021 9:00:00	2859.778269	0	1-22-2021 0:06:54	1-22-2021 1:26:06	1-22-2021 12:18:47	1-22-2021 13:38:00	Day
P213.63	1-22-2021 10:00:00	216.602029	152.6100745	1-22-2021 0:06:53	1-22-2021 1:26:06	1-22-2021 12:18:47	1-22-2021 13:38:00	Day
P213.63	1-22-2021 11:00:00	113.1360927	91.7693732	1-22-2021 0:06:54	1-22-2021 1:26:06	1-22-2021 12:18:47	1-22-2021 13:38:00	Day
P213.63	1-22-2021 12:00:00	911.5711316	181.5033856	1-22-2021 0:06:51	1-22-2021 1:26:04	1-22-2021 12:18:45	1-22-2021 13:37:58	Day
P213.63	1-22-2021 13:00:00	1096.393286	257.7378434	1-22-2021 0:06:49	1-22-2021 1:26:02	1-22-2021 12:18:42	1-22-2021 13:37:55	Dusk
P213.63	1-22-2021 14:00:00	653.067845	89.68426432	1-22-2021 0:06:47	1-22-2021 1:26:00	1-22-2021 12:18:41	1-22-2021 13:37:53	Night
P213.63	1-22-2021 15:00:00	5.536123644	95.11312254	1-22-2021 0:06:47	1-22-2021 1:26:00	1-22-2021 12:18:41	1-22-2021 13:37:53	Night
P213.63	1-22-2021 16:00:00	4.543224654	90.97600541	1-22-2021 0:06:47	1-22-2021 1:26:00	1-22-2021 12:18:41	1-22-2021 13:37:53	Night
P213.63	1-22-2021 17:00:00	9.004386611	83.27163922	1-22-2021 0:06:47	1-22-2021 1:26:00	1-22-2021 12:18:41	1-22-2021 13:37:53	Night
P213.63	1-22-2021 18:00:00	3.472845665	86.33570997	1-22-2021 0:06:47	1-22-2021 1:26:00	1-22-2021 12:18:41	1-22-2021 13:37:53	Night
P213.63	1-22-2021 19:00:00	542.2483968	369.4211224	1-23-2021 0:06:41	1-23-2021 1:25:47	1-23-2021 12:19:24	1-23-2021 13:38:31	Night
P213.63	1-22-2021 20:00:00	1593.674488	1656.624442	1-23-2021 0:06:43	1-23-2021 1:25:50	1-23-2021 12:19:24	1-23-2021 13:38:31	Night
P213.63	1-22-2021 21:00:00	908.0621272	1070.748544	1-23-2021 0:06:43	1-23-2021 1:25:49	1-23-2021 12:19:25	1-23-2021 13:38:31	Night
P213.63	1-22-2021 22:00:00	441.2079742	1409.361573	1-23-2021 0:06:44	1-23-2021 1:25:50	1-23-2021 12:19:25	1-23-2021 13:38:32	Night
P213.63	1-22-2021 23:00:00	96.82276593	1378.959884	1-23-2021 0:06:44	1-23-2021 1:25:50	1-23-2021 12:19:26	1-23-2021 13:38:32	Night
P213.63	1-23-2021 0:00:00	215.2897563	1442.784871	1-23-2021 0:06:44	1-23-2021 1:25:51	1-23-2021 12:19:26	1-23-2021 13:38:33	Night
P213.63	1-23-2021 1:00:00	12.18127533	1430.606676	1-23-2021 0:06:44	1-23-2021 1:25:51	1-23-2021 12:19:26	1-23-2021 13:38:33	Dawn
P213.63	1-23-2021 2:00:00	5.527844549	1432.715965	1-23-2021 0:06:44	1-23-2021 1:25:51	1-23-2021 12:19:26	1-23-2021 13:38:33	Day
P213.63	1-23-2021 3:00:00	3.890531744	1436.076681	1-23-2021 0:06:44	1-23-2021 1:25:51	1-23-2021 12:19:26	1-23-2021 13:38:33	Day
P213.63	1-23-2021 4:00:00	9.814174637	1430.398347	1-23-2021 0:06:44	1-23-2021 1:25:51	1-23-2021 12:19:26	1-23-2021 13:38:33	Day
P213.63	1-23-2021 5:00:00	40.8170898	1395.421705	1-23-2021 0:06:44	1-23-2021 1:25:51	1-23-2021 12:19:26	1-23-2021 13:38:33	Day
P213.63	1-23-2021 6:00:00	68.69930465	1355.337023	1-23-2021 0:06:44	1-23-2021 1:25:51	1-23-2021 12:19:26	1-23-2021 13:38:33	Day
P213.63	1-23-2021 7:00:00	10.65998956	1352.68701	1-23-2021 0:06:44	1-23-2021 1:25:51	1-23-2021 12:19:26	1-23-2021 13:38:33	Day
P213.63	1-23-2021 8:00:00	449.0507346	1620.147075	1-23-2021 0:06:44	1-23-2021 1:25:50	1-23-2021 12:19:25	1-23-2021 13:38:32	Day
P213.63	1-23-2021 9:00:00	766.0400278	1880.138132	1-23-2021 0:06:44	1-23-2021 1:25:51	1-23-2021 12:19:24	1-23-2021 13:38:31	Day
P213.63	1-23-2021 10:00:00	443.0162312	2157.951885	1-23-2021 0:06:44	1-23-2021 1:25:51	1-23-2021 12:19:24	1-23-2021 13:38:31	Day
P213.63	1-23-2021 11:00:00	29.44040844	2149.890215	1-23-2021 0:06:44	1-23-2021 1:25:51	1-23-2021 12:19:24	1-23-2021 13:38:31	Day
P213.63	1-23-2021 12:00:00	1597.964906	1354.946153	1-23-2021 0:06:44	1-23-2021 1:25:51	1-23-2021 12:19:26	1-23-2021 13:38:33	Day
P213.63	1-23-2021 13:00:00	3.038672565	1354.943077	1-23-2021 0:06:44	1-23-2021 1:25:51	1-23-2021 12:19:26	1-23-2021 13:38:33	Dusk
P213.63	1-23-2021 14:00:00	1.012924188	1354.943345	1-23-2021 0:06:44	1-23-2021 1:25:51	1-23-2021 12:19:26	1-23-2021 13:38:33	Night
P213.63	1-23-2021 15:00:00	5.527752662	1357.036511	1-23-2021 0:06:44	1-23-2021 1:25:51	1-23-2021 12:19:26	1-23-2021 13:38:33	Night
P213.63	1-23-2021 16:00:00	5.527752662	1354.943345	1-23-2021 0:06:44	1-23-2021 1:25:51	1-23-2021 12:19:26	1-23-2021 13:38:33	Night
P213.63	1-23-2021 17:00:00	2.025848375	1354.943565	1-23-2021 0:06:44	1-23-2021 1:25:51	1-23-2021 12:19:26	1-23-2021 13:38:33	Night
P213.63	1-23-2021 18:00:00	7.428212101	1357.036511	1-23-2021 0:06:44	1-23-2021 1:25:51	1-23-2021 12:19:26	1-23-2021 13:38:33	Night
P213.63	1-23-2021 19:00:00	3.47230073	1360.419579	1-24-2021 0:06:37	1-24-2021 1:25:37	1-24-2021 12:20:11	1-24-2021 13:39:11	Night
P213.63	1-23-2021 20:00:00	7.781407998	1353.83632	1-24-2021 0:06:37	1-24-2021 1:25:37	1-24-2021 12:20:11	1-24-2021 13:39:11	Night
P213.63	1-23-2021 21:00:00	3.23423781	1352.729763	1-24-2021 0:06:37	1-24-2021 1:25:37	1-24-2021 12:20:11	1-24-2021 13:39:11	Night
P213.63	1-23-2021 22:00:00	3.76006768	1354.943345	1-24-2021 0:06:37	1-24-2021 1:25:37	1-24-2021 12:20:11	1-24-2021 13:39:11	Night
P213.63	1-23-2021 23:00:00	8.400436908	1352.411874	1-24-2021 0:06:37	1-24-2021 1:25:37	1-24-2021 12:20:11	1-24-2021 13:39:11	Night
P213.63	1-24-2021 0:00:00	6.002567054	1357.105453	1-24-2021 0:06:37	1-24-2021 1:25:37	1-24-2021 12:20:11	1-24-2021 13:39:11	Night
P213.63	1-24-2021 1:00:00	6.860566044	1351.621271	1-24-2021 0:06:37	1-24-2021 1:25:37	1-24-2021 12:20:11	1-24-2021 13:39:11	Dawn
P213.63	1-24-2021 2:00:00	2.025848375	1351.62149	1-24-2021 0:06:37	1-24-2021 1:25:37	1-24-2021 12:20:11	1-24-2021 13:39:11	Day
P213.63	1-24-2021 3:00:00	61.07990308	1372.806545	1-24-2021 0:06:38	1-24-2021 1:25:37	1-24-2021 12:20:11	1-24-2021 13:39:11	Day
P213.63	1-24-2021 4:00:00	17.36139564	1369.964563	1-24-2021 0:06:37	1-24-2021 1:25:37	1-24-2021 12:20:11	1-24-2021 13:39:11	Day
P213.63	1-24-2021 5:00:00	49.42685953	1355.931087	1-24-2021 0:06:37	1-24-2021 1:25:37	1-24-2021 12:20:11	1-24-2021 13:39:11	Day
P213.63	1-24-2021 6:00:00	9.38147203	1358.267881	1-24-2021 0:06:37	1-24-2021 1:25:37	1-24-2021 12:20:11	1-24-2021 13:39:11	Day
P213.63	1-24-2021 7:00:00	6.077538298	1358.26822	1-24-2021 0:06:37	1-24-2021 1:25:37	1-24-2021 12:20:11	1-24-2021 13:39:11	Day
P213.63	1-24-2021 8:00:00	464.3427676	1706.78043	1-24-2021 0:06:37	1-24-2021 1:25:37	1-24-2021 12:20:10	1-24-2021 13:39:10	Day
P213.63	1-24-2021 9:00:00	435.8356916	1852.947176	1-24-2021 0:06:37	1-24-2021 1:25:37	1-24-2021 12:20:09	1-24-2021 13:39:09	Day
P213.63	1-24-2021 10:00:00	496.5091857	2255.45146	1-24-2021 0:06:38	1-24-2021 1:25:38	1-24-2021 12:20:09	1-24-2021 13:39:10	Day
P213.63	1-24-2021 11:00:00	3.001339909	2256.13815	1-24-2021 0:06:38	1-24-2021 1:25:38	1-24-2021 12:20:09	1-24-2021 13:39:10	Day
P213.63	1-24-2021 12:00:00	2.434880985	2258.102563	1-24-2021 0:06:38	1-24-2021 1:25:38	1-24-2021 12:20:09	1-24-2021 13:39:10	Day
P213.63	1-24-2021 13:00:00	750.4309336	1825.779845	1-24-2021 0:06:37	1-24-2021 1:25:37	1-24-2021 12:20:10	1-24-2021 13:39:10	Dusk
P213.63	1-24-2021 14:00:00	790.4104464	1052.125994	1-24-2021 0:06:36	1-24-2021 1:25:36	1-24-2021 12:20:10	1-24-2021 13:39:10	Night
P213.63	1-24-2021 15:00:00	736.6450814	1707.371293	1-24-2021 0:06:37	1-24-2021 1:25:37	1-24-2021 12:20:09	1-24-2021 13:39:09	Night
P213.63	1-24-2021 16:00:00	670.7814316	1353.837347	1-24-2021 0:06:37	1-24-2021 1:25:37	1-24-2021 12:20:11	1-24-2021 13:39:11	Night
P213.63	1-24-2021 17:00:00	46.20281692	1363.716691	1-24-2021 0:06:37	1-24-2021 1:25:37	1-24-2021 12:20:11	1-24-2021 13:39:11	Night
P213.63	1-24-2021 18:00:00	2.308927216	1364.747201	1-24-2021 0:06:37	1-24-2021 1:25:37	1-24-2021 12:20:11	1-24-2021 13:39:11	Night
P213.63	1-24-2021 19:00:00	4.61776637	1362.68931	1-25-2021 0:06:29	1-25-2021 1:25:22	1-25-2021 12:20:55	1-25-2021 13:39:49	Night
P213.63	1-24-2021 20:00:00	45.8724856	1350.514247	1-25-2021 0:06:29	1-25-2021 1:25:22	1-25-2021 12:20:56	1-25-2021 13:39:49	Night
P213.63	1-24-2021 21:00:00	2.435495194	1352.730324	1-25-2021 0:06:29	1-25-2021 1:25:22	1-25-2021 12:20:56	1-25-2021 13:39:49	Night
P213.63	1-24-2021 22:00:00	3.472875471	1356.054176	1-25-2021 0:06:29	1-25-2021 1:25:22	1-25-2021 12:20:56	1-25-2021 13:39:49	Night
P213.63	1-24-2021 23:00:00	4.200223923	1354.943565	1-25-2021 0:06:29	1-25-2021 1:25:22	1-25-2021 12:20:56	1-25-2021 13:39:49	Night
P213.63	1-25-2021 0:00:00	1.500337325	1356.050101	1-25-2021 0:06:29	1-25-2021 1:25:22	1-25-2021 12:20:56	1-25-2021 13:39:49	Night
P213.63	1-25-2021 1:00:00	3.23423781	1354.945814	1-25-2021 0:06:29	1-25-2021 1:25:22	1-25-2021 12:20:56	1-25-2021 13:39:49	Dawn
P213.63	1-25-2021 9:00:00	3.760131838	1684.109309	1-25-2021 0:06:29	1-25-2021 1:25:22	1-25-2021 12:20:55	1-25-2021 13:39:48	Day
P213.63	1-25-2021 10:00:00	4.543652522	1688.637384	1-25-2021 0:06:29	1-25-2021 1:25:22	1-25-2021 12:20:55	1-25-2021 13:39:48	Day
P213.63	1-25-2021 11:00:00	2.215049444	1686.444684	1-25-2021 0:06:29	1-25-2021 1:25:22	1-25-2021 12:20:55	1-25-2021 13:39:48	Day
P213.63	1-25-2021 12:00:00	446.8091879	1629.485428	1-25-2021 0:06:28	1-25-2021 1:25:21	1-25-2021 12:20:54	1-25-2021 13:39:47	Day
P213.63	1-25-2021 13:00:00	2043.705336	1775.660176	1-25-2021 0:06:29	1-25-2021 1:25:23	1-25-2021 12:20:52	1-25-2021 13:39:46	Dusk
P213.63	1-25-2021 14:00:00	1566.88327	531.8358141	1-25-2021 0:06:30	1-25-2021 1:25:25	1-25-2021 12:20:51	1-25-2021 13:39:45	Night
P213.63	1-25-2021 15:00:00	1376.478603	305.6607262	1-25-2021 0:06:33	1-25-2021 1:25:28	1-25-2021 12:20:52	1-25-2021 13:39:47	Night
P213.63	1-25-2021 16:00:00	354.2764973	493.4157777	1-25-2021 0:06:34	1-25-2021 1:25:29	1-25-2021 12:20:52	1-25-2021 13:39:47	Night
P213.63	1-25-2021 17:00:00	1.501015992	492.1092954	1-25-2021 0:06:34	1-25-2021 1:25:29	1-25-2021 12:20:52	1-25-2021 13:39:47	Night
P213.63	1-25-2021 18:00:00	2.025048395	492.5623537	1-25-2021 0:06:34	1-25-2021 1:25:29	1-25-2021 12:20:52	1-25-2021 13:39:47	Night
P213.63	1-25-2021 19:00:00	385.1682406	619.9840853	1-26-2021 0:06:25	1-26-2021 1:25:13	1-26-2021 12:21:38	1-26-2021 13:40:26	Night
P213.63	1-25-2021 20:00:00	207.2563278	655.3417182	1-26-2021 0:06:25	1-26-2021 1:25:14	1-26-2021 12:21:39	1-26-2021 13:40:27	Night
P213.63	1-25-2021 21:00:00	523.2947333	934.5750186	1-26-2021 0:06:27	1-26-2021 1:25:15	1-26-2021 12:21:40	1-26-2021 13:40:28	Night
P213.63	1-25-2021 22:00:00	1539.322127	1479.08253	1-26-2021 0:06:28	1-26-2021 1:25:15	1-26-2021 12:21:43	1-26-2021 13:40:30	Night
P213.63	1-25-2021 23:00:00	1051.713946	1752.246992	1-26-2021 0:06:26	1-26-2021 1:25:13	1-26-2021 12:21:43	1-26-2021 13:40:30	Night
P213.63	1-26-2021 0:00:00	7.305705626	1759.212993	1-26-2021 0:06:26	1-26-2021 1:25:13	1-26-2021 12:21:43	1-26-2021 13:40:30	Night
P213.63	1-26-2021 1:00:00	20.4071669	1739.279203	1-26-2021 0:06:26	1-26-2021 1:25:13	1-26-2021 12:21:43	1-26-2021 13:40:30	Dawn
P213.63	1-26-2021 2:00:00	3.473031103	1741.064129	1-26-2021 0:06:26	1-26-2021 1:25:13	1-26-2021 12:21:43	1-26-2021 13:40:30	Day
P213.63	1-26-2021 3:00:00	26.91859967	1714.196361	1-26-2021 0:06:26	1-26-2021 1:25:13	1-26-2021 12:21:42	1-26-2021 13:40:30	Day
P213.63	1-26-2021 4:00:00	721.4488787	1879.518502	1-26-2021 0:06:28	1-26-2021 1:25:15	1-26-2021 12:21:44	1-26-2021 13:40:31	Day
P213.63	1-26-2021 5:00:00	1424.745262	780.0119327	1-26-2021 0:06:27	1-26-2021 1:25:14	1-26-2021 12:21:41	1-26-2021 13:40:29	Day
P213.63	1-26-2021 6:00:00	959.4174604	1166.762188	1-26-2021 0:06:27	1-26-2021 1:25:15	1-26-2021 12:21:40	1-26-2021 13:40:28	Day
P213.63	1-26-2021 7:00:00	475.4996358	835.0215165	1-26-2021 0:06:26	1-26-2021 1:25:14	1-26-2021 12:21:39	1-26-2021 13:40:27	Day
P213.63	1-26-2021 8:00:00	5.628044873	830.2252826	1-26-2021 0:06:26	1-26-2021 1:25:14	1-26-2021 12:21:39	1-26-2021 13:40:27	Day
P213.63	1-26-2021 9:00:00	24.70094466	817.5216084	1-26-2021 0:06:26	1-26-2021 1:25:14	1-26-2021 12:21:39	1-26-2021 13:40:27	Day
P213.63	1-26-2021 10:00:00	75.5318085	815.4960705	1-26-2021 0:06:26	1-26-2021 1:25:14	1-26-2021 12:21:39	1-26-2021 13:40:27	Day
P213.63	1-26-2021 11:00:00	6.002203936	815.6985561	1-26-2021 0:06:26	1-26-2021 1:25:14	1-26-2021 12:21:39	1-26-2021 13:40:27	Day
P213.63	1-26-2021 12:00:00	1.500273312	817.1968104	1-26-2021 0:06:26	1-26-2021 1:25:14	1-26-2021 12:21:39	1-26-2021 13:40:27	Day
P213.63	1-26-2021 13:00:00	116.2266228	701.6932079	1-26-2021 0:06:26	1-26-2021 1:25:14	1-26-2021 12:21:39	1-26-2021 13:40:27	Dusk
P213.63	1-26-2021 14:00:00	2.215051469	703.2227886	1-26-2021 0:06:26	1-26-2021 1:25:14	1-26-2021 12:21:39	1-26-2021 13:40:27	Night
P213.63	1-26-2021 15:00:00	2.308416505	700.9937829	1-26-2021 0:06:26	1-26-2021 1:25:14	1-26-2021 12:21:39	1-26-2021 13:40:27	Night
P213.63	1-26-2021 18:00:00	100.271051	751.8504258	1-26-2021 0:06:26	1-26-2021 1:25:14	1-26-2021 12:21:38	1-26-2021 13:40:27	Night
P213.63	1-26-2021 19:00:00	1501.779475	1.655681118	1-27-2021 0:06:12	1-27-2021 1:24:53	1-27-2021 12:22:22	1-27-2021 13:41:03	Night
P213.63	1-26-2021 20:00:00	1348.744901	987.324228	1-27-2021 0:06:09	1-27-2021 1:24:49	1-27-2021 12:22:19	1-27-2021 13:41:00	Night
P213.63	1-26-2021 21:00:00	1545.657119	2053.323767	1-27-2021 0:06:09	1-27-2021 1:24:49	1-27-2021 12:22:21	1-27-2021 13:41:01	Night
P213.63	1-26-2021 22:00:00	83.35246334	2131.064408	1-27-2021 0:06:09	1-27-2021 1:24:49	1-27-2021 12:22:21	1-27-2021 13:41:01	Night
P213.63	1-26-2021 23:00:00	1183.711138	2016.400769	1-27-2021 0:06:08	1-27-2021 1:24:48	1-27-2021 12:22:23	1-27-2021 13:41:03	Night
P213.63	1-27-2021 0:00:00	8.995566839	2007.533792	1-27-2021 0:06:08	1-27-2021 1:24:48	1-27-2021 12:22:23	1-27-2021 13:41:03	Night
P213.63	1-27-2021 1:00:00	32.6236003	2031.119123	1-27-2021 0:06:08	1-27-2021 1:24:48	1-27-2021 12:22:23	1-27-2021 13:41:03	Dawn
P213.63	1-27-2021 2:00:00	1.500608263	2032.529986	1-27-2021 0:06:08	1-27-2021 1:24:48	1-27-2021 12:22:23	1-27-2021 13:41:03	Day
P213.63	1-27-2021 3:00:00	4.870715123	2028.682753	1-27-2021 0:06:08	1-27-2021 1:24:48	1-27-2021 12:22:23	1-27-2021 13:41:03	Day
P213.63	1-27-2021 4:00:00	2.435410799	2028.55746	1-27-2021 0:06:08	1-27-2021 1:24:48	1-27-2021 12:22:23	1-27-2021 13:41:03	Day
P213.63	1-27-2021 5:00:00	5.37145405	2027.913467	1-27-2021 0:06:08	1-27-2021 1:24:48	1-27-2021 12:22:23	1-27-2021 13:41:03	Day
P213.63	1-27-2021 6:00:00	226.1306195	2202.042401	1-27-2021 0:06:09	1-27-2021 1:24:49	1-27-2021 12:22:23	1-27-2021 13:41:03	Day
P213.63	1-27-2021 7:00:00	1023.965988	1672.933425	1-27-2021 0:06:09	1-27-2021 1:24:49	1-27-2021 12:22:24	1-27-2021 13:41:04	Day
P213.63	1-27-2021 8:00:00	1466.864028	419.7248694	1-27-2021 0:06:06	1-27-2021 1:24:45	1-27-2021 12:22:23	1-27-2021 13:41:02	Day
P213.63	1-27-2021 9:00:00	1499.17457	0	1-27-2021 0:06:06	1-27-2021 1:24:45	1-27-2021 12:22:25	1-27-2021 13:41:04	Day
P213.63	1-27-2021 10:00:00	1431.831113	3.439393654	1-27-2021 0:06:09	1-27-2021 1:24:49	1-27-2021 12:22:27	1-27-2021 13:41:06	Day
P213.63	1-27-2021 11:00:00	1201.117147	345.2999357	1-27-2021 0:06:12	1-27-2021 1:24:52	1-27-2021 12:22:30	1-27-2021 13:41:09	Day
P213.63	1-27-2021 12:00:00	50.45847485	366.8429037	1-27-2021 0:06:12	1-27-2021 1:24:52	1-27-2021 12:22:30	1-27-2021 13:41:09	Day
P213.63	1-27-2021 13:00:00	3.890325772	369.9477173	1-27-2021 0:06:13	1-27-2021 1:24:52	1-27-2021 12:22:30	1-27-2021 13:41:09	Dusk
P213.63	1-27-2021 14:00:00	7.305391221	363.6370891	1-27-2021 0:06:12	1-27-2021 1:24:52	1-27-2021 12:22:30	1-27-2021 13:41:09	Night
P213.63	1-27-2021 15:00:00	6.86072075	368.7460878	1-27-2021 0:06:13	1-27-2021 1:24:52	1-27-2021 12:22:30	1-27-2021 13:41:09	Night
P213.63	1-27-2021 16:00:00	1957.340985	465.8150132	1-27-2021 0:06:08	1-27-2021 1:24:47	1-27-2021 12:22:25	1-27-2021 13:41:04	Night
P213.63	1-27-2021 17:00:00	652.3996462	1116.671067	1-27-2021 0:06:08	1-27-2021 1:24:48	1-27-2021 12:22:24	1-27-2021 13:41:04	Night
P213.63	1-27-2021 18:00:00	616.9417231	1639.373717	1-27-2021 0:06:08	1-27-2021 1:24:48	1-27-2021 12:22:23	1-27-2021 13:41:03	Night
P213.63	1-27-2021 19:00:00	1328.375281	2514.599199	1-28-2021 0:05:57	1-28-2021 1:24:30	1-28-2021 12:23:07	1-28-2021 13:41:40	Night
P213.63	1-27-2021 20:00:00	1257.010302	1327.513353	1-28-2021 0:05:58	1-28-2021 1:24:32	1-28-2021 12:23:06	1-28-2021 13:41:40	Night
P213.63	1-27-2021 21:00:00	1326.637054	744.9024163	1-28-2021 0:06:01	1-28-2021 1:24:35	1-28-2021 12:23:09	1-28-2021 13:41:43	Night
P213.63	1-27-2021 22:00:00	580.6806783	1088.087627	1-28-2021 0:06:03	1-28-2021 1:24:36	1-28-2021 12:23:10	1-28-2021 13:41:44	Night
P213.63	1-27-2021 23:00:00	36.81794057	1056.54499	1-28-2021 0:06:03	1-28-2021 1:24:36	1-28-2021 12:23:10	1-28-2021 13:41:44	Night
P213.63	1-28-2021 0:00:00	8.745973231	1059.52179	1-28-2021 0:06:03	1-28-2021 1:24:36	1-28-2021 12:23:10	1-28-2021 13:41:44	Night
P213.63	1-28-2021 1:00:00	14.34912193	1067.490638	1-28-2021 0:06:03	1-28-2021 1:24:36	1-28-2021 12:23:10	1-28-2021 13:41:44	Dawn
P213.63	1-28-2021 2:00:00	6.925163028	1060.921614	1-28-2021 0:06:03	1-28-2021 1:24:36	1-28-2021 12:23:10	1-28-2021 13:41:44	Day
P213.63	1-28-2021 3:00:00	11.54136545	1049.984342	1-28-2021 0:06:03	1-28-2021 1:24:36	1-28-2021 12:23:10	1-28-2021 13:41:44	Day
P213.63	1-28-2021 4:00:00	9.715347703	1059.673316	1-28-2021 0:06:03	1-28-2021 1:24:36	1-28-2021 12:23:10	1-28-2021 13:41:44	Day
P213.63	1-28-2021 5:00:00	11.27906611	1070.737773	1-28-2021 0:06:03	1-28-2021 1:24:36	1-28-2021 12:23:10	1-28-2021 13:41:44	Day
P213.63	1-28-2021 6:00:00	6.076045162	1066.621381	1-28-2021 0:06:03	1-28-2021 1:24:36	1-28-2021 12:23:10	1-28-2021 13:41:44	Day
P213.63	1-28-2021 7:00:00	8.012265008	1059.546291	1-28-2021 0:06:03	1-28-2021 1:24:36	1-28-2021 12:23:10	1-28-2021 13:41:44	Day
P213.63	1-28-2021 8:00:00	7.51932327	1066.924099	1-28-2021 0:06:03	1-28-2021 1:24:36	1-28-2021 12:23:10	1-28-2021 13:41:44	Day
P213.63	1-28-2021 11:00:00	17.97582333	1076.180175	1-28-2021 0:06:03	1-28-2021 1:24:36	1-28-2021 12:23:10	1-28-2021 13:41:44	Day
P213.63	1-28-2021 12:00:00	19.74406898	1086.092734	1-28-2021 0:06:03	1-28-2021 1:24:36	1-28-2021 12:23:10	1-28-2021 13:41:44	Day
P213.63	1-28-2021 13:00:00	3.233435029	1084.805938	1-28-2021 0:06:03	1-28-2021 1:24:36	1-28-2021 12:23:10	1-28-2021 13:41:44	Dusk
P213.63	1-28-2021 14:00:00	3.322078241	1087.222199	1-28-2021 0:06:03	1-28-2021 1:24:36	1-28-2021 12:23:10	1-28-2021 13:41:44	Night
P213.63	1-28-2021 15:00:00	23.52705228	1068.937777	1-28-2021 0:06:03	1-28-2021 1:24:36	1-28-2021 12:23:10	1-28-2021 13:41:44	Night
P213.63	1-28-2021 16:00:00	286.5473891	1350.911078	1-28-2021 0:06:03	1-28-2021 1:24:37	1-28-2021 12:23:11	1-28-2021 13:41:44	Night
P213.63	1-28-2021 17:00:00	503.3730508	1754.648803	1-28-2021 0:06:03	1-28-2021 1:24:36	1-28-2021 12:23:11	1-28-2021 13:41:45	Night
P213.63	1-28-2021 18:00:00	5.526511037	1752.895069	1-28-2021 0:06:03	1-28-2021 1:24:36	1-28-2021 12:23:11	1-28-2021 13:41:45	Night
P213.63	1-28-2021 19:00:00	6.860018753	1751.505537	1-29-2021 0:05:49	1-29-2021 1:24:16	1-29-2021 12:23:55	1-29-2021 13:42:22	Night
P213.63	1-28-2021 20:00:00	15.63504221	1738.64779	1-29-2021 0:05:49	1-29-2021 1:24:16	1-29-2021 12:23:55	1-29-2021 13:42:22	Night
P213.63	1-28-2021 21:00:00	728.6947425	1044.405945	1-29-2021 0:05:49	1-29-2021 1:24:16	1-29-2021 12:23:54	1-29-2021 13:42:21	Night
P213.63	1-28-2021 22:00:00	12.59774163	1055.183571	1-29-2021 0:05:49	1-29-2021 1:24:16	1-29-2021 12:23:54	1-29-2021 13:42:21	Night
P213.63	1-28-2021 23:00:00	4.870990388	1059.786513	1-29-2021 0:05:49	1-29-2021 1:24:16	1-29-2021 12:23:54	1-29-2021 13:42:21	Night
P213.63	1-29-2021 0:00:00	13.50481563	1060.798726	1-29-2021 0:05:49	1-29-2021 1:24:16	1-29-2021 12:23:54	1-29-2021 13:42:21	Night
P213.63	1-29-2021 1:00:00	85.17927127	1123.508338	1-29-2021 0:05:49	1-29-2021 1:24:16	1-29-2021 12:23:54	1-29-2021 13:42:21	Dawn
P213.63	1-29-2021 2:00:00	2.435588381	1122.697137	1-29-2021 0:05:49	1-29-2021 1:24:16	1-29-2021 12:23:54	1-29-2021 13:42:21	Day
P213.63	1-29-2021 3:00:00	90.23601222	1056.420099	1-29-2021 0:05:49	1-29-2021 1:24:16	1-29-2021 12:23:54	1-29-2021 13:42:21	Day
P213.63	1-29-2021 4:00:00	4.870305433	1058.302252	1-29-2021 0:05:49	1-29-2021 1:24:16	1-29-2021 12:23:54	1-29-2021 13:42:21	Day
P213.63	1-29-2021 5:00:00	19.74383795	1068.19483	1-29-2021 0:05:49	1-29-2021 1:24:16	1-29-2021 12:23:54	1-29-2021 13:42:21	Day
P213.63	1-29-2021 6:00:00	14.09341841	1054.48409	1-29-2021 0:05:49	1-29-2021 1:24:16	1-29-2021 12:23:54	1-29-2021 13:42:21	Day
P213.63	1-29-2021 7:00:00	22.23903894	1069.236797	1-29-2021 0:05:49	1-29-2021 1:24:16	1-29-2021 12:23:54	1-29-2021 13:42:21	Day
P213.63	1-29-2021 8:00:00	7.088669357	1064.436169	1-29-2021 0:05:49	1-29-2021 1:24:16	1-29-2021 12:23:54	1-29-2021 13:42:21	Day
P213.63	1-29-2021 9:00:00	371.5422632	1301.422511	1-29-2021 0:05:49	1-29-2021 1:24:15	1-29-2021 12:23:54	1-29-2021 13:42:21	Day
P213.63	1-29-2021 10:00:00	1505.063176	0	1-29-2021 0:05:47	1-29-2021 1:24:14	1-29-2021 12:23:51	1-29-2021 13:42:18	Day
P213.63	1-29-2021 11:00:00	63.70982292	0	1-29-2021 0:05:47	1-29-2021 1:24:14	1-29-2021 12:23:51	1-29-2021 13:42:18	Day
P213.63	1-29-2021 12:00:00	792.9473735	434.4036516	1-29-2021 0:05:45	1-29-2021 1:24:12	1-29-2021 12:23:49	1-29-2021 13:42:16	Day
P213.63	1-29-2021 13:00:00	1371.40609	1728.666504	1-29-2021 0:05:43	1-29-2021 1:24:10	1-29-2021 12:23:49	1-29-2021 13:42:16	Dusk
P213.63	1-29-2021 14:00:00	4.501623797	1724.240148	1-29-2021 0:05:43	1-29-2021 1:24:10	1-29-2021 12:23:49	1-29-2021 13:42:16	Night
P213.63	1-29-2021 15:00:00	2.435368607	1725.585048	1-29-2021 0:05:43	1-29-2021 1:24:10	1-29-2021 12:23:49	1-29-2021 13:42:16	Night
P213.63	1-29-2021 16:00:00	3.001082531	1728.535263	1-29-2021 0:05:43	1-29-2021 1:24:10	1-29-2021 12:23:49	1-29-2021 13:42:16	Night
P213.63	1-29-2021 17:00:00	1.500541266	1730.010437	1-29-2021 0:05:43	1-29-2021 1:24:10	1-29-2021 12:23:49	1-29-2021 13:42:16	Night
P213.63	1-29-2021 18:00:00	2.215049444	1731.89133	1-29-2021 0:05:43	1-29-2021 1:24:10	1-29-2021 12:23:49	1-29-2021 13:42:16	Night
P213.63	1-29-2021 19:00:00	143.8920261	1741.00162	1-30-2021 0:05:28	1-30-2021 1:23:48	1-30-2021 12:24:33	1-30-2021 13:42:53	Night
P213.63	1-29-2021 20:00:00	1939.5614	1868.509861	1-30-2021 0:05:27	1-30-2021 1:23:47	1-30-2021 12:24:35	1-30-2021 13:42:54	Night
P213.63	1-29-2021 21:00:00	738.1097908	1446.041075	1-30-2021 0:05:28	1-30-2021 1:23:47	1-30-2021 12:24:36	1-30-2021 13:42:55	Night
P213.63	1-29-2021 22:00:00	635.1224253	1903.52999	1-30-2021 0:05:29	1-30-2021 1:23:49	1-30-2021 12:24:37	1-30-2021 13:42:56	Night
P213.63	1-29-2021 23:00:00	2.025848375	1903.536207	1-30-2021 0:05:29	1-30-2021 1:23:49	1-30-2021 12:24:37	1-30-2021 13:42:56	Night
P213.63	1-30-2021 0:00:00	49.67955387	1865.811273	1-30-2021 0:05:29	1-30-2021 1:23:48	1-30-2021 12:24:37	1-30-2021 13:42:56	Night
P213.63	1-30-2021 1:00:00	25.51490669	1873.614088	1-30-2021 0:05:29	1-30-2021 1:23:48	1-30-2021 12:24:37	1-30-2021 13:42:56	Dawn
P213.63	1-30-2021 2:00:00	44.14927349	1838.127515	1-30-2021 0:05:29	1-30-2021 1:23:48	1-30-2021 12:24:37	1-30-2021 13:42:56	Day
P213.63	1-30-2021 3:00:00	26.88303675	1864.703869	1-30-2021 0:05:29	1-30-2021 1:23:48	1-30-2021 12:24:37	1-30-2021 13:42:56	Day
P213.63	1-30-2021 4:00:00	1.501070648	1865.811831	1-30-2021 0:05:29	1-30-2021 1:23:48	1-30-2021 12:24:37	1-30-2021 13:42:56	Day
P213.63	1-30-2021 5:00:00	6.056852391	1862.489071	1-30-2021 0:05:29	1-30-2021 1:23:48	1-30-2021 12:24:37	1-30-2021 13:42:56	Day
P213.63	1-30-2021 6:00:00	900.5301146	2037.479652	1-30-2021 0:05:28	1-30-2021 1:23:47	1-30-2021 12:24:35	1-30-2021 13:42:54	Day
P213.63	1-30-2021 7:00:00	1132.456127	2294.081608	1-30-2021 0:05:30	1-30-2021 1:23:49	1-30-2021 12:24:36	1-30-2021 13:42:55	Day
P213.63	1-30-2021 8:00:00	1631.462019	1222.408831	1-30-2021 0:05:33	1-30-2021 1:23:53	1-30-2021 12:24:37	1-30-2021 13:42:57	Day
P213.63	1-30-2021 9:00:00	1305.17737	1777.052849	1-30-2021 0:05:36	1-30-2021 1:23:56	1-30-2021 12:24:40	1-30-2021 13:43:00	Day
P213.63	1-30-2021 10:00:00	1736.597394	2631.708355	1-30-2021 0:05:38	1-30-2021 1:23:58	1-30-2021 12:24:43	1-30-2021 13:43:03	Day
P213.63	1-30-2021 11:00:00	2243.453737	1810.29223	1-30-2021 0:05:40	1-30-2021 1:24:00	1-30-2021 12:24:48	1-30-2021 13:43:07	Day
P213.63	1-30-2021 12:00:00	9.116031738	1817.338693	1-30-2021 0:05:40	1-30-2021 1:24:00	1-30-2021 12:24:48	1-30-2021 13:43:07	Day
P213.63	1-30-2021 13:00:00	3.001286765	1817.175489	1-30-2021 0:05:40	1-30-2021 1:24:00	1-30-2021 12:24:48	1-30-2021 13:43:07	Dusk
P213.63	1-30-2021 14:00:00	834.673351	990.2742593	1-30-2021 0:05:42	1-30-2021 1:24:02	1-30-2021 12:24:50	1-30-2021 13:43:09	Night
P213.63	1-30-2021 15:00:00	433.4447624	1288.991626	1-30-2021 0:05:41	1-30-2021 1:24:01	1-30-2021 12:24:48	1-30-2021 13:43:08	Night
P213.63	1-30-2021 16:00:00	901.4283664	1844.302089	1-30-2021 0:05:39	1-30-2021 1:23:59	1-30-2021 12:24:47	1-30-2021 13:43:06	Night
P213.63	1-30-2021 17:00:00	4.051603787	1845.930223	1-30-2021 0:05:39	1-30-2021 1:23:59	1-30-2021 12:24:47	1-30-2021 13:43:06	Night
P213.63	1-30-2021 18:00:00	2.025755536	1845.114784	1-30-2021 0:05:39	1-30-2021 1:23:59	1-30-2021 12:24:47	1-30-2021 13:43:06	Night
P213.63	1-30-2021 19:00:00	947.7170464	1047.283248	1-31-2021 0:05:21	1-31-2021 1:23:33	1-31-2021 12:25:29	1-31-2021 13:43:42	Night
P213.63	1-30-2021 20:00:00	2034.469144	484.6532611	1-31-2021 0:05:16	1-31-2021 1:23:28	1-31-2021 12:25:25	1-31-2021 13:43:37	Night
P213.63	1-30-2021 21:00:00	1903.256009	1121.877703	1-31-2021 0:05:12	1-31-2021 1:23:24	1-31-2021 12:25:21	1-31-2021 13:43:33	Night
P213.63	1-30-2021 22:00:00	1.500675265	1120.854697	1-31-2021 0:05:12	1-31-2021 1:23:24	1-31-2021 12:25:21	1-31-2021 13:43:33	Night
P213.63	1-30-2021 23:00:00	36.91418756	1137.345575	1-31-2021 0:05:12	1-31-2021 1:23:24	1-31-2021 12:25:21	1-31-2021 13:43:33	Night
P213.63	1-31-2021 0:00:00	6.315746271	1142.522851	1-31-2021 0:05:12	1-31-2021 1:23:24	1-31-2021 12:25:21	1-31-2021 13:43:33	Night
P213.63	1-31-2021 1:00:00	7.817244807	1150.12445	1-31-2021 0:05:12	1-31-2021 1:23:24	1-31-2021 12:25:21	1-31-2021 13:43:33	Dawn
P213.63	1-31-2021 2:00:00	310.0977089	1178.298956	1-31-2021 0:05:12	1-31-2021 1:23:24	1-31-2021 12:25:20	1-31-2021 13:43:32	Day
P213.63	1-31-2021 3:00:00	1.107025406	1179.405482	1-31-2021 0:05:12	1-31-2021 1:23:24	1-31-2021 12:25:20	1-31-2021 13:43:32	Day
P213.63	1-31-2021 4:00:00	5.52738312	1177.0513	1-31-2021 0:05:12	1-31-2021 1:23:24	1-31-2021 12:25:20	1-31-2021 13:43:32	Day
P213.63	1-31-2021 5:00:00	1.500608263	1178.184617	1-31-2021 0:05:12	1-31-2021 1:23:24	1-31-2021 12:25:20	1-31-2021 13:43:32	Day
P213.63	1-31-2021 6:00:00	757.8209913	1402.431058	1-31-2021 0:05:10	1-31-2021 1:23:22	1-31-2021 12:25:18	1-31-2021 13:43:30	Day
P213.63	1-31-2021 7:00:00	976.5957648	2063.056183	1-31-2021 0:05:11	1-31-2021 1:23:24	1-31-2021 12:25:18	1-31-2021 13:43:31	Day
P213.63	1-31-2021 8:00:00	123.8541092	2158.103503	1-31-2021 0:05:11	1-31-2021 1:23:24	1-31-2021 12:25:18	1-31-2021 13:43:31	Day
P213.63	1-31-2021 9:00:00	1937.053692	568.7345815	1-31-2021 0:05:10	1-31-2021 1:23:22	1-31-2021 12:25:19	1-31-2021 13:43:31	Day
P213.63	1-31-2021 10:00:00	566.4921777	26.56876959	1-31-2021 0:05:10	1-31-2021 1:23:22	1-31-2021 12:25:19	1-31-2021 13:43:31	Day
P213.63	1-31-2021 11:00:00	320.4958307	130.4970637	1-31-2021 0:05:09	1-31-2021 1:23:21	1-31-2021 12:25:19	1-31-2021 13:43:31	Day
P213.63	1-31-2021 12:00:00	1305.383838	0	1-31-2021 0:05:09	1-31-2021 1:23:20	1-31-2021 12:25:20	1-31-2021 13:43:31	Day
P213.63	1-31-2021 13:00:00	1303.577518	0	1-31-2021 0:05:11	1-31-2021 1:23:22	1-31-2021 12:25:23	1-31-2021 13:43:34	Dusk
P213.63	1-31-2021 14:00:00	619.4393036	0	1-31-2021 0:05:11	1-31-2021 1:23:22	1-31-2021 12:25:22	1-31-2021 13:43:34	Night
P213.63	1-31-2021 15:00:00	5.185318505	0	1-31-2021 0:05:11	1-31-2021 1:23:22	1-31-2021 12:25:22	1-31-2021 13:43:34	Night
P213.63	1-31-2021 16:00:00	8.36137239	0	1-31-2021 0:05:11	1-31-2021 1:23:22	1-31-2021 12:25:22	1-31-2021 13:43:34	Night
P213.63	1-31-2021 17:00:00	3.760533937	0	1-31-2021 0:05:11	1-31-2021 1:23:22	1-31-2021 12:25:22	1-31-2021 13:43:34	Night
P213.63	1-31-2021 18:00:00	2.434962959	0	1-31-2021 0:05:11	1-31-2021 1:23:22	1-31-2021 12:25:22	1-31-2021 13:43:34	Night
P213.63	1-31-2021 19:00:00	42.1899959	0	02-01-2021 00:04	02-01-2021 01:22	02-01-2021 12:26	02-01-2021 13:44	Night
P213.63	1-31-2021 20:00:00	389.2954059	0	02-01-2021 00:04	02-01-2021 01:22	02-01-2021 12:26	02-01-2021 13:44	Night
P213.63	1-31-2021 21:00:00	1710.622835	412.5070769	02-01-2021 00:04	02-01-2021 01:22	02-01-2021 12:26	02-01-2021 13:44	Night
P213.63	1-31-2021 22:00:00	1029.188113	1427.31948	02-01-2021 00:04	02-01-2021 01:22	02-01-2021 12:26	02-01-2021 13:44	Night
P213.63	1-31-2021 23:00:00	384.5321665	1700.860653	02-01-2021 00:04	02-01-2021 01:22	02-01-2021 12:26	02-01-2021 13:44	Night
P213.63	02-01-2021 00:00	11.35970835	1697.032239	02-01-2021 00:04	02-01-2021 01:22	02-01-2021 12:26	02-01-2021 13:44	Night
P213.63	02-01-2021 01:00	9.00452596	1689.589989	02-01-2021 00:04	02-01-2021 01:22	02-01-2021 12:26	02-01-2021 13:44	Dawn
P213.63	02-01-2021 02:00	0	1689.589989	02-01-2021 00:04	02-01-2021 01:22	02-01-2021 12:26	02-01-2021 13:44	Day
P213.63	02-01-2021 03:00	8.012083455	1696.981662	02-01-2021 00:04	02-01-2021 01:22	02-01-2021 12:26	02-01-2021 13:44	Day
P213.63	02-01-2021 04:00	3.760051421	1699.599733	02-01-2021 00:04	02-01-2021 01:22	02-01-2021 12:26	02-01-2021 13:44	Day
P213.63	02-01-2021 05:00	4.42909958	1695.214816	02-01-2021 00:04	02-01-2021 01:22	02-01-2021 12:26	02-01-2021 13:44	Day
P213.63	02-01-2021 06:00	2.214049466	1697.406757	02-01-2021 00:04	02-01-2021 01:22	02-01-2021 12:26	02-01-2021 13:44	Day
P213.63	02-01-2021 07:00	273.1826589	1940.681268	02-01-2021 00:04	02-01-2021 01:22	02-01-2021 12:26	02-01-2021 13:44	Day
P213.63	02-01-2021 08:00	2037.526213	1817.366194	02-01-2021 00:04	02-01-2021 01:23	02-01-2021 12:25	02-01-2021 13:44	Day
P213.63	02-01-2021 09:00	1966.352176	98.06047751	02-01-2021 00:04	02-01-2021 01:23	02-01-2021 12:25	02-01-2021 13:44	Day
P213.63	02-01-2021 10:00	747.6633727	232.6209618	02-01-2021 00:04	02-01-2021 01:23	02-01-2021 12:25	02-01-2021 13:44	Day
P213.63	02-01-2021 13:00	3.759520354	1100.583832	02-01-2021 00:05	02-01-2021 01:23	02-01-2021 12:26	02-01-2021 13:44	Dusk
P213.63	02-01-2021 14:00	11.19229579	1094.748114	02-01-2021 00:04	02-01-2021 01:23	02-01-2021 12:26	02-01-2021 13:44	Night
P213.63	02-01-2021 15:00	370.779409	1238.730883	02-01-2021 00:04	02-01-2021 01:23	02-01-2021 12:26	02-01-2021 13:44	Night
P213.63	02-01-2021 16:00	1180.284778	1152.131231	02-01-2021 00:05	02-01-2021 01:23	02-01-2021 12:26	02-01-2021 13:44	Night
P213.63	02-01-2021 17:00	1070.684948	168.9058261	02-01-2021 00:04	02-01-2021 01:23	02-01-2021 12:26	02-01-2021 13:44	Night
P213.63	02-01-2021 18:00	995.0172534	74.99235897	02-01-2021 00:04	02-01-2021 01:23	02-01-2021 12:26	02-01-2021 13:44	Night
P213.63	02-01-2021 19:00	817.7039168	884.206831	02-02-2021 00:04	02-02-2021 01:22	02-02-2021 12:26	02-02-2021 13:44	Night
P213.63	02-01-2021 20:00	977.416263	1803.602994	02-02-2021 00:04	02-02-2021 01:22	02-02-2021 12:26	02-02-2021 13:44	Night
P213.63	02-01-2021 21:00	1520.440057	1892.330169	02-02-2021 00:04	02-02-2021 01:22	02-02-2021 12:26	02-02-2021 13:44	Night
P213.63	02-01-2021 22:00	163.4939168	2055.740332	02-02-2021 00:04	02-02-2021 01:22	02-02-2021 12:26	02-02-2021 13:44	Night
P213.63	02-01-2021 23:00	2.02564838	2057.558833	02-02-2021 00:04	02-02-2021 01:22	02-02-2021 12:26	02-02-2021 13:44	Night
P213.63	02-02-2021 00:00	5.238686691	2055.390391	02-02-2021 00:04	02-02-2021 01:22	02-02-2021 12:26	02-02-2021 13:44	Night
P213.63	02-02-2021 01:00	17.93719513	2072.594953	02-02-2021 00:04	02-02-2021 01:22	02-02-2021 12:26	02-02-2021 13:44	Dawn
P213.63	02-02-2021 02:00	11.17908797	2063.637119	02-02-2021 00:04	02-02-2021 01:22	02-02-2021 12:26	02-02-2021 13:44	Day
P213.63	02-02-2021 03:00	13.35576066	2050.287518	02-02-2021 00:04	02-02-2021 01:22	02-02-2021 12:26	02-02-2021 13:44	Day
P213.63	02-02-2021 04:00	9.702054152	2057.007172	02-02-2021 00:04	02-02-2021 01:22	02-02-2021 12:26	02-02-2021 13:44	Day
P213.63	02-02-2021 05:00	2.308629949	2059.313384	02-02-2021 00:04	02-02-2021 01:22	02-02-2021 12:26	02-02-2021 13:44	Day
P213.63	02-02-2021 06:00	329.0578839	1778.083009	02-02-2021 00:04	02-02-2021 01:22	02-02-2021 12:26	02-02-2021 13:44	Day
P213.63	02-02-2021 07:00	1275.698357	859.8328258	02-02-2021 00:04	02-02-2021 01:22	02-02-2021 12:26	02-02-2021 13:44	Day
P213.63	02-02-2021 08:00	1259.133299	0	02-02-2021 00:04	02-02-2021 01:22	02-02-2021 12:26	02-02-2021 13:44	Day
P213.63	02-02-2021 09:00	942.9614364	0	02-02-2021 00:04	02-02-2021 01:22	02-02-2021 12:26	02-02-2021 13:44	Day
P213.63	02-02-2021 10:00	153.1747109	0	02-02-2021 00:04	02-02-2021 01:22	02-02-2021 12:26	02-02-2021 13:44	Day
P213.63	02-02-2021 11:00	160.2577727	0	02-02-2021 00:04	02-02-2021 01:22	02-02-2021 12:26	02-02-2021 13:44	Day
P213.63	02-02-2021 12:00	14.18351815	0	02-02-2021 00:04	02-02-2021 01:22	02-02-2021 12:26	02-02-2021 13:44	Day
P213.63	02-02-2021 13:00	9.7174215	0	02-02-2021 00:04	02-02-2021 01:22	02-02-2021 12:26	02-02-2021 13:44	Dusk
P213.63	02-02-2021 14:00	1.50074227	0	02-02-2021 00:04	02-02-2021 01:22	02-02-2021 12:26	02-02-2021 13:44	Night
P213.63	02-02-2021 15:00	14.5368597	0	02-02-2021 00:04	02-02-2021 01:22	02-02-2021 12:26	02-02-2021 13:44	Night
P213.63	02-02-2021 16:00	12.84541171	0	02-02-2021 00:04	02-02-2021 01:22	02-02-2021 12:26	02-02-2021 13:44	Night
P213.63	02-02-2021 17:00	7.81693035	0	02-02-2021 00:04	02-02-2021 01:22	02-02-2021 12:26	02-02-2021 13:44	Night
P213.63	02-02-2021 20:00	986.3450539	0	02-03-2021 00:04	02-03-2021 01:22	02-03-2021 12:27	02-03-2021 13:45	Night
P213.63	02-02-2021 21:00	455.7084944	0	02-03-2021 00:04	02-03-2021 01:22	02-03-2021 12:27	02-03-2021 13:45	Night
P213.63	02-02-2021 22:00	182.6063844	0	02-03-2021 00:04	02-03-2021 01:22	02-03-2021 12:27	02-03-2021 13:45	Night
P213.63	02-02-2021 23:00	874.3665434	366.4037247	02-03-2021 00:04	02-03-2021 01:22	02-03-2021 12:27	02-03-2021 13:45	Night
P213.63	02-03-2021 00:00	288.3685556	471.7401022	02-03-2021 00:04	02-03-2021 01:22	02-03-2021 12:27	02-03-2021 13:45	Night
P213.63	02-03-2021 01:00	563.0781852	961.7804212	02-03-2021 00:04	02-03-2021 01:22	02-03-2021 12:27	02-03-2021 13:45	Dawn
P213.63	02-03-2021 02:00	98.57363447	1056.27316	02-03-2021 00:04	02-03-2021 01:22	02-03-2021 12:27	02-03-2021 13:45	Day
P213.63	02-03-2021 03:00	7.50405169	1049.49492	02-03-2021 00:04	02-03-2021 01:22	02-03-2021 12:27	02-03-2021 13:45	Day
P213.63	02-03-2021 04:00	3.473830024	1052.379828	02-03-2021 00:04	02-03-2021 01:22	02-03-2021 12:27	02-03-2021 13:45	Day
P213.63	02-03-2021 05:00	5.371888198	1047.260762	02-03-2021 00:04	02-03-2021 01:22	02-03-2021 12:27	02-03-2021 13:45	Day
P213.63	02-03-2021 06:00	158.3794558	889.5766145	02-03-2021 00:04	02-03-2021 01:22	02-03-2021 12:27	02-03-2021 13:45	Day
P213.63	02-03-2021 07:00	704.0026269	1580.426442	02-03-2021 00:04	02-03-2021 01:22	02-03-2021 12:27	02-03-2021 13:45	Day
P213.63	02-03-2021 08:00	2.308717369	1578.951036	02-03-2021 00:04	02-03-2021 01:22	02-03-2021 12:27	02-03-2021 13:45	Day
P213.63	02-03-2021 09:00	828.7443575	2339.054903	02-03-2021 00:04	02-03-2021 01:22	02-03-2021 12:27	02-03-2021 13:45	Day
P213.63	02-03-2021 10:00	205.9952829	2503.911836	02-03-2021 00:04	02-03-2021 01:22	02-03-2021 12:27	02-03-2021 13:45	Day
P213.63	02-03-2021 11:00	7.503582737	2496.913935	02-03-2021 00:04	02-03-2021 01:22	02-03-2021 12:27	02-03-2021 13:45	Day
P213.63	02-03-2021 12:00	9.741348293	2504.485892	02-03-2021 00:04	02-03-2021 01:22	02-03-2021 12:27	02-03-2021 13:45	Day
P213.63	02-03-2021 13:00	4.543609248	2501.605051	02-03-2021 00:04	02-03-2021 01:22	02-03-2021 12:27	02-03-2021 13:45	Dusk
P213.63	02-03-2021 14:00	0	2501.605051	02-03-2021 00:04	02-03-2021 01:22	02-03-2021 12:27	02-03-2021 13:45	Night
P213.63	02-03-2021 15:00	76.11688623	2489.250501	02-03-2021 00:04	02-03-2021 01:22	02-03-2021 12:27	02-03-2021 13:45	Night
P213.63	02-03-2021 16:00	613.7801375	2543.776979	02-03-2021 00:04	02-03-2021 01:22	02-03-2021 12:27	02-03-2021 13:45	Night
P213.63	02-03-2021 17:00	374.6050592	2184.562598	02-03-2021 00:04	02-03-2021 01:22	02-03-2021 12:27	02-03-2021 13:45	Night
P213.63	02-03-2021 18:00	3.75989059	2182.0079	02-03-2021 00:04	02-03-2021 01:22	02-03-2021 12:27	02-03-2021 13:45	Night
P213.63	02-03-2021 19:00	283.9952127	2047.393888	02-04-2021 00:03	02-04-2021 01:21	02-04-2021 12:28	02-04-2021 13:45	Night
P213.63	02-03-2021 20:00	1159.961945	2571.037837	02-04-2021 00:03	02-04-2021 01:21	02-04-2021 12:28	02-04-2021 13:46	Night
P213.63	02-03-2021 21:00	1887.611521	2622.347789	02-04-2021 00:04	02-04-2021 01:21	02-04-2021 12:28	02-04-2021 13:46	Night
P213.63	02-03-2021 22:00	722.0038887	1913.35627	02-04-2021 00:04	02-04-2021 01:21	02-04-2021 12:28	02-04-2021 13:46	Night
P213.63	02-03-2021 23:00	767.5764505	1509.144221	02-04-2021 00:04	02-04-2021 01:21	02-04-2021 12:28	02-04-2021 13:46	Night
P213.63	02-04-2021 00:00	0	1509.144221	02-04-2021 00:04	02-04-2021 01:21	02-04-2021 12:28	02-04-2021 13:46	Night
P213.63	02-04-2021 01:00	0	1509.144221	02-04-2021 00:04	02-04-2021 01:21	02-04-2021 12:28	02-04-2021 13:46	Dawn
P213.63	02-04-2021 04:00	1.501149896	1506.211814	02-04-2021 00:04	02-04-2021 01:21	02-04-2021 12:28	02-04-2021 13:46	Day
P213.63	02-04-2021 05:00	2.435790683	1504.539412	02-04-2021 00:04	02-04-2021 01:21	02-04-2021 12:28	02-04-2021 13:46	Day
P213.63	02-04-2021 06:00	345.9439099	1535.038364	02-04-2021 00:04	02-04-2021 01:21	02-04-2021 12:28	02-04-2021 13:46	Day
P213.63	02-04-2021 07:00	598.43054	1395.54799	02-04-2021 00:04	02-04-2021 01:21	02-04-2021 12:28	02-04-2021 13:46	Day
P213.63	02-04-2021 08:00	1943.710857	2574.209544	02-04-2021 00:04	02-04-2021 01:21	02-04-2021 12:28	02-04-2021 13:46	Day
P213.63	02-04-2021 09:00	487.5470389	2930.232555	02-04-2021 00:04	02-04-2021 01:21	02-04-2021 12:28	02-04-2021 13:46	Day
P213.63	02-04-2021 10:00	49.58176321	2956.113524	02-04-2021 00:04	02-04-2021 01:21	02-04-2021 12:28	02-04-2021 13:46	Day
P213.63	02-04-2021 11:00	1563.760858	1523.815067	02-04-2021 00:04	02-04-2021 01:21	02-04-2021 12:28	02-04-2021 13:46	Day
P213.63	02-04-2021 12:00	815.1900729	848.445719	02-04-2021 00:03	02-04-2021 01:21	02-04-2021 12:28	02-04-2021 13:45	Day
P213.63	02-04-2021 13:00	1455.421534	0	02-04-2021 00:03	02-04-2021 01:21	02-04-2021 12:28	02-04-2021 13:45	Dusk
P213.63	02-04-2021 14:00	580.88693	157.4881523	02-04-2021 00:03	02-04-2021 01:21	02-04-2021 12:28	02-04-2021 13:45	Night
P213.63	02-04-2021 15:00	508.8314985	590.528862	02-04-2021 00:03	02-04-2021 01:21	02-04-2021 12:28	02-04-2021 13:45	Night
P213.63	02-04-2021 16:00	1571.666925	1870.805053	02-04-2021 00:03	02-04-2021 01:21	02-04-2021 12:28	02-04-2021 13:45	Night
P213.63	02-04-2021 17:00	5.628782285	1875.613949	02-04-2021 00:03	02-04-2021 01:21	02-04-2021 12:28	02-04-2021 13:45	Night
P213.63	02-04-2021 18:00	803.0596055	2491.374806	02-04-2021 00:03	02-04-2021 01:21	02-04-2021 12:28	02-04-2021 13:45	Night
P213.63	02-04-2021 19:00	876.9202707	2098.313559	02-05-2021 00:03	02-05-2021 01:21	02-05-2021 12:28	02-05-2021 13:46	Night
P213.63	02-04-2021 20:00	654.0359279	1452.239465	02-05-2021 00:03	02-05-2021 01:21	02-05-2021 12:28	02-05-2021 13:46	Night
P213.63	02-04-2021 21:00	2041.119372	2138.874144	02-05-2021 00:03	02-05-2021 01:21	02-05-2021 12:28	02-05-2021 13:46	Night
P213.63	02-04-2021 22:00	1525.375283	615.0207827	02-05-2021 00:03	02-05-2021 01:21	02-05-2021 12:28	02-05-2021 13:46	Night
P213.63	02-04-2021 23:00	412.4339128	401.1254898	02-05-2021 00:03	02-05-2021 01:21	02-05-2021 12:28	02-05-2021 13:46	Night
P213.63	02-05-2021 00:00	2.308192862	398.8278812	02-05-2021 00:03	02-05-2021 01:21	02-05-2021 12:28	02-05-2021 13:46	Night
P213.63	02-05-2021 01:00	8.358501035	407.1804864	02-05-2021 00:03	02-05-2021 01:21	02-05-2021 12:28	02-05-2021 13:46	Dawn
P213.63	02-05-2021 02:00	8.353545406	407.7289938	02-05-2021 00:03	02-05-2021 01:21	02-05-2021 12:28	02-05-2021 13:46	Day
P213.63	02-05-2021 03:00	352.018987	188.0732454	02-05-2021 00:03	02-05-2021 01:21	02-05-2021 12:28	02-05-2021 13:46	Day
P213.63	02-05-2021 04:00	1.012624195	189.08167	02-05-2021 00:03	02-05-2021 01:21	02-05-2021 12:28	02-05-2021 13:46	Day
P213.63	02-05-2021 05:00	2.02524839	191.0985192	02-05-2021 00:03	02-05-2021 01:21	02-05-2021 12:28	02-05-2021 13:46	Day
P213.63	02-05-2021 06:00	5.627818494	189.587287	02-05-2021 00:03	02-05-2021 01:21	02-05-2021 12:28	02-05-2021 13:46	Day
P213.63	02-05-2021 07:00	151.7783938	253.1872936	02-05-2021 00:03	02-05-2021 01:21	02-05-2021 12:28	02-05-2021 13:46	Day
P213.63	02-05-2021 08:00	1.500201323	253.9580519	02-05-2021 00:03	02-05-2021 01:21	02-05-2021 12:28	02-05-2021 13:46	Day
P213.63	02-05-2021 09:00	161.8247724	176.9806058	02-05-2021 00:03	02-05-2021 01:21	02-05-2021 12:28	02-05-2021 13:46	Day
P213.63	02-05-2021 10:00	31.3839331	205.219242	02-05-2021 00:03	02-05-2021 01:21	02-05-2021 12:28	02-05-2021 13:46	Day
P213.63	02-05-2021 11:00	24.84719087	186.3581741	02-05-2021 00:03	02-05-2021 01:21	02-05-2021 12:28	02-05-2021 13:46	Day
P213.63	02-05-2021 14:00	4.501221844	185.8552824	02-05-2021 00:03	02-05-2021 01:21	02-05-2021 12:28	02-05-2021 13:46	Night
P213.63	02-05-2021 15:00	3.473145122	185.1485362	02-05-2021 00:03	02-05-2021 01:21	02-05-2021 12:28	02-05-2021 13:46	Night
P213.63	02-05-2021 16:00	10.12602833	175.0643212	02-05-2021 00:03	02-05-2021 01:21	02-05-2021 12:28	02-05-2021 13:46	Night
P213.63	02-05-2021 17:00	30.43856129	202.2946325	02-05-2021 00:03	02-05-2021 01:21	02-05-2021 12:28	02-05-2021 13:46	Night
P213.63	02-05-2021 18:00	23.08144298	183.1317025	02-05-2021 00:03	02-05-2021 01:21	02-05-2021 12:28	02-05-2021 13:46	Night
P213.63	02-05-2021 21:00	408.6402113	497.9736509	02-06-2021 00:03	02-06-2021 01:20	02-06-2021 12:29	02-06-2021 13:47	Night
P213.63	02-05-2021 22:00	8.176488217	504.4799778	02-06-2021 00:03	02-06-2021 01:20	02-06-2021 12:29	02-06-2021 13:47	Night
P213.63	02-05-2021 23:00	7.817220232	509.1849794	02-06-2021 00:03	02-06-2021 01:20	02-06-2021 12:29	02-06-2021 13:47	Night
P213.63	02-06-2021 00:00	20.33801969	528.3713859	02-06-2021 00:03	02-06-2021 01:20	02-06-2021 12:29	02-06-2021 13:47	Night
P213.63	02-06-2021 01:00	7.17438176	521.7159532	02-06-2021 00:03	02-06-2021 01:20	02-06-2021 12:29	02-06-2021 13:47	Dawn
P213.63	02-06-2021 02:00	10.2031371	521.6019286	02-06-2021 00:03	02-06-2021 01:20	02-06-2021 12:29	02-06-2021 13:47	Day
P213.63	02-06-2021 03:00	5.063220972	517.2152647	02-06-2021 00:03	02-06-2021 01:20	02-06-2021 12:29	02-06-2021 13:47	Day
P213.63	02-06-2021 04:00	2.435711249	519.2044588	02-06-2021 00:03	02-06-2021 01:20	02-06-2021 12:29	02-06-2021 13:47	Day
P213.63	02-06-2021 05:00	59.75049433	577.8020452	02-06-2021 00:03	02-06-2021 01:20	02-06-2021 12:29	02-06-2021 13:47	Day
P213.63	02-06-2021 06:00	500.1527678	1069.401713	02-06-2021 00:03	02-06-2021 01:20	02-06-2021 12:29	02-06-2021 13:47	Day
P213.63	02-06-2021 07:00	296.049626	1034.348058	02-06-2021 00:03	02-06-2021 01:20	02-06-2021 12:29	02-06-2021 13:47	Day
P213.63	02-06-2021 08:00	971.553796	207.3366559	02-06-2021 00:03	02-06-2021 01:20	02-06-2021 12:29	02-06-2021 13:47	Day
P213.63	02-06-2021 12:00	26.28316985	203.1018437	02-06-2021 00:03	02-06-2021 01:20	02-06-2021 12:29	02-06-2021 13:47	Day
P213.63	02-06-2021 13:00	20.26586571	185.7548175	02-06-2021 00:03	02-06-2021 01:20	02-06-2021 12:29	02-06-2021 13:47	Dusk
P213.63	02-06-2021 14:00	7.781199931	182.3243916	02-06-2021 00:03	02-06-2021 01:20	02-06-2021 12:29	02-06-2021 13:47	Night
P213.63	02-06-2021 15:00	5.23837618	186.0564958	02-06-2021 00:03	02-06-2021 01:20	02-06-2021 12:29	02-06-2021 13:47	Night
P213.63	02-06-2021 16:00	3.75940812	183.2322516	02-06-2021 00:03	02-06-2021 01:20	02-06-2021 12:29	02-06-2021 13:47	Night
P213.63	02-06-2021 17:00	26.98300955	202.9008141	02-06-2021 00:03	02-06-2021 01:20	02-06-2021 12:29	02-06-2021 13:47	Night
P213.63	02-06-2021 18:00	269.7053048	40.66445465	02-06-2021 00:03	02-06-2021 01:20	02-06-2021 12:29	02-06-2021 13:47	Night
P213.63	02-06-2021 19:00	1583.983638	1129.533013	02-07-2021 00:02	02-07-2021 01:20	02-07-2021 12:30	02-07-2021 13:47	Night
P213.63	02-06-2021 20:00	673.7716372	1619.584435	02-07-2021 00:02	02-07-2021 01:20	02-07-2021 12:30	02-07-2021 13:47	Night
P213.63	02-06-2021 21:00	1590.030212	2251.628864	02-07-2021 00:02	02-07-2021 01:20	02-07-2021 12:30	02-07-2021 13:47	Night
P213.63	02-06-2021 22:00	748.2520957	2714.782944	02-07-2021 00:02	02-07-2021 01:20	02-07-2021 12:30	02-07-2021 13:47	Night
P213.63	02-06-2021 23:00	37.89395663	2744.302036	02-07-2021 00:02	02-07-2021 01:20	02-07-2021 12:30	02-07-2021 13:47	Night
P213.63	02-07-2021 00:00	10.01765322	2734.656083	02-07-2021 00:02	02-07-2021 01:20	02-07-2021 12:30	02-07-2021 13:47	Night
P213.63	02-07-2021 01:00	4.199676974	2736.444267	02-07-2021 00:02	02-07-2021 01:20	02-07-2021 12:30	02-07-2021 13:47	Dawn
P213.63	02-07-2021 02:00	1.500474272	2735.529306	02-07-2021 00:02	02-07-2021 01:20	02-07-2021 12:30	02-07-2021 13:47	Day
P213.63	02-07-2021 03:00	3.759729763	2733.877562	02-07-2021 00:02	02-07-2021 01:20	02-07-2021 12:30	02-07-2021 13:47	Day
P213.63	02-07-2021 04:00	5.370918912	2738.769865	02-07-2021 00:02	02-07-2021 01:20	02-07-2021 12:30	02-07-2021 13:47	Day
P213.63	02-07-2021 05:00	313.9337276	2551.296387	02-07-2021 00:02	02-07-2021 01:20	02-07-2021 12:30	02-07-2021 13:47	Day
P213.63	02-07-2021 06:00	257.444739	2424.542046	02-07-2021 00:02	02-07-2021 01:20	02-07-2021 12:30	02-07-2021 13:47	Day
P213.63	02-07-2021 07:00	706.2719819	2162.5271	02-07-2021 00:02	02-07-2021 01:20	02-07-2021 12:30	02-07-2021 13:47	Day
P213.63	02-07-2021 08:00	1374.203526	886.7354231	02-07-2021 00:02	02-07-2021 01:20	02-07-2021 12:30	02-07-2021 13:47	Day
P213.63	02-07-2021 09:00	1013.608735	0	02-07-2021 00:02	02-07-2021 01:20	02-07-2021 12:30	02-07-2021 13:47	Day
P213.63	02-07-2021 10:00	537.0990066	389.8161518	02-07-2021 00:02	02-07-2021 01:20	02-07-2021 12:30	02-07-2021 13:47	Day
P213.63	02-07-2021 11:00	118.7848919	508.2902938	02-07-2021 00:02	02-07-2021 01:20	02-07-2021 12:30	02-07-2021 13:47	Day
P213.63	02-07-2021 12:00	1055.653905	1556.226792	02-07-2021 00:02	02-07-2021 01:20	02-07-2021 12:30	02-07-2021 13:47	Day
P213.63	02-07-2021 13:00	1480.053017	2515.108044	02-07-2021 00:02	02-07-2021 01:20	02-07-2021 12:30	02-07-2021 13:47	Dusk
P213.63	02-07-2021 14:00	2.308542529	2516.673983	02-07-2021 00:02	02-07-2021 01:20	02-07-2021 12:30	02-07-2021 13:47	Night
P213.63	02-07-2021 15:00	6.945502862	2509.737343	02-07-2021 00:02	02-07-2021 01:20	02-07-2021 12:30	02-07-2021 13:47	Night
P213.63	02-07-2021 16:00	12.34814165	2521.066213	02-07-2021 00:02	02-07-2021 01:20	02-07-2021 12:30	02-07-2021 13:47	Night
P213.63	02-07-2021 17:00	764.8708091	2297.081373	02-07-2021 00:02	02-07-2021 01:20	02-07-2021 12:30	02-07-2021 13:47	Night
P213.63	02-07-2021 18:00	1684.036464	1307.702116	02-07-2021 00:02	02-07-2021 01:20	02-07-2021 12:30	02-07-2021 13:47	Night
P213.63	02-07-2021 19:00	821.6510843	584.0210262	02-08-2021 00:02	02-08-2021 01:19	02-08-2021 12:30	02-08-2021 13:48	Night
P213.63	02-07-2021 20:00	1160.458659	649.843971	02-08-2021 00:02	02-08-2021 01:19	02-08-2021 12:31	02-08-2021 13:48	Night
P213.63	02-07-2021 21:00	859.8611286	1209.431288	02-08-2021 00:02	02-08-2021 01:19	02-08-2021 12:31	02-08-2021 13:48	Night
P213.63	02-07-2021 22:00	31.55406647	1184.66166	02-08-2021 00:02	02-08-2021 01:19	02-08-2021 12:31	02-08-2021 13:48	Night
P213.63	02-07-2021 23:00	371.326411	1204.333034	02-08-2021 00:02	02-08-2021 01:19	02-08-2021 12:31	02-08-2021 13:48	Night
P213.63	02-08-2021 00:00	17.04762173	1220.720934	02-08-2021 00:02	02-08-2021 01:19	02-08-2021 12:31	02-08-2021 13:48	Night
P213.63	02-08-2021 01:00	16.52003372	1205.279304	02-08-2021 00:02	02-08-2021 01:19	02-08-2021 12:31	02-08-2021 13:48	Dawn
P213.63	02-08-2021 02:00	6.057065524	1202.746905	02-08-2021 00:02	02-08-2021 01:19	02-08-2021 12:31	02-08-2021 13:48	Day
P213.63	02-08-2021 03:00	6.057065524	1205.279304	02-08-2021 00:02	02-08-2021 01:19	02-08-2021 12:31	02-08-2021 13:48	Day
P213.63	02-08-2021 04:00	23.38702608	1189.439973	02-08-2021 00:02	02-08-2021 01:19	02-08-2021 12:31	02-08-2021 13:48	Day
P213.63	02-08-2021 05:00	13.21451611	1192.347196	02-08-2021 00:02	02-08-2021 01:19	02-08-2021 12:31	02-08-2021 13:48	Day
P213.63	02-08-2021 06:00	6.00270654	1187.389498	02-08-2021 00:02	02-08-2021 01:19	02-08-2021 12:31	02-08-2021 13:48	Day
P213.63	02-08-2021 07:00	3.760324307	1190.011342	02-08-2021 00:02	02-08-2021 01:19	02-08-2021 12:31	02-08-2021 13:48	Day
P213.63	02-08-2021 08:00	438.3990856	1486.835873	02-08-2021 00:02	02-08-2021 01:19	02-08-2021 12:31	02-08-2021 13:48	Day
P213.63	02-08-2021 09:00	8.326305673	1493.520811	02-08-2021 00:02	02-08-2021 01:19	02-08-2021 12:31	02-08-2021 13:48	Day
P213.63	02-08-2021 10:00	1.500541356	1492.188301	02-08-2021 00:02	02-08-2021 01:19	02-08-2021 12:31	02-08-2021 13:48	Day
P213.63	02-08-2021 11:00	6.946257871	1485.245831	02-08-2021 00:02	02-08-2021 01:19	02-08-2021 12:31	02-08-2021 13:48	Day
P213.63	02-08-2021 12:00	434.7091129	1203.452651	02-08-2021 00:02	02-08-2021 01:19	02-08-2021 12:31	02-08-2021 13:48	Day
P213.63	02-08-2021 13:00	22.51395881	1225.950622	02-08-2021 00:02	02-08-2021 01:19	02-08-2021 12:31	02-08-2021 13:48	Dusk
P213.63	02-08-2021 14:00	4.617259469	1224.346715	02-08-2021 00:02	02-08-2021 01:19	02-08-2021 12:31	02-08-2021 13:48	Night
P213.63	02-08-2021 17:00	20.56566471	1223.759403	02-08-2021 00:02	02-08-2021 01:19	02-08-2021 12:31	02-08-2021 13:48	Night
P213.63	02-08-2021 18:00	1.107026779	1224.855002	02-08-2021 00:02	02-08-2021 01:19	02-08-2021 12:31	02-08-2021 13:48	Night
P213.63	02-08-2021 19:00	20.16289961	1205.577498	02-09-2021 00:01	02-09-2021 01:19	02-09-2021 12:31	02-09-2021 13:48	Night
P213.63	02-08-2021 20:00	323.658958	929.8668929	02-09-2021 00:01	02-09-2021 01:19	02-09-2021 12:31	02-09-2021 13:48	Night
P213.63	02-08-2021 21:00	1037.497108	1296.528726	02-09-2021 00:01	02-09-2021 01:19	02-09-2021 12:31	02-09-2021 13:48	Night
P213.63	02-08-2021 22:00	120.4995438	1232.656133	02-09-2021 00:01	02-09-2021 01:19	02-09-2021 12:31	02-09-2021 13:48	Night
P213.63	02-08-2021 23:00	2.308717817	1231.597135	02-09-2021 00:01	02-09-2021 01:19	02-09-2021 12:31	02-09-2021 13:48	Night
P213.63	02-09-2021 00:00	0	1231.597135	02-09-2021 00:01	02-09-2021 01:19	02-09-2021 12:31	02-09-2021 13:48	Night
P213.63	02-09-2021 01:00	6.945948217	1224.906975	02-09-2021 00:01	02-09-2021 01:19	02-09-2021 12:31	02-09-2021 13:48	Dawn
P213.63	02-09-2021 02:00	224.6587871	1070.574076	02-09-2021 00:01	02-09-2021 01:19	02-09-2021 12:31	02-09-2021 13:48	Day
P213.63	02-09-2021 03:00	9.259615278	1063.499432	02-09-2021 00:01	02-09-2021 01:19	02-09-2021 12:31	02-09-2021 13:48	Day
P213.63	02-09-2021 04:00	270.8915533	1274.536578	02-09-2021 00:01	02-09-2021 01:19	02-09-2021 12:31	02-09-2021 13:48	Day
P213.63	02-09-2021 05:00	310.0575685	1575.442704	02-09-2021 00:01	02-09-2021 01:19	02-09-2021 12:31	02-09-2021 13:48	Day
P213.63	02-09-2021 06:00	684.0797359	2221.272459	02-09-2021 00:01	02-09-2021 01:19	02-09-2021 12:31	02-09-2021 13:48	Day
P213.63	02-09-2021 07:00	1452.61592	2957.318641	02-09-2021 00:01	02-09-2021 01:19	02-09-2021 12:31	02-09-2021 13:48	Day
P213.63	02-09-2021 08:00	1577.779603	1724.053872	02-09-2021 00:01	02-09-2021 01:19	02-09-2021 12:31	02-09-2021 13:48	Day
P213.63	02-09-2021 09:00	188.3653378	1607.665182	02-09-2021 00:01	02-09-2021 01:19	02-09-2021 12:31	02-09-2021 13:48	Day
P213.63	02-09-2021 10:00	2144.872855	1873.598478	02-09-2021 00:01	02-09-2021 01:18	02-09-2021 12:31	02-09-2021 13:48	Day
P213.63	02-09-2021 11:00	691.9906744	2332.07705	02-09-2021 00:01	02-09-2021 01:18	02-09-2021 12:31	02-09-2021 13:48	Day
P213.63	02-09-2021 12:00	2091.898823	1045.94858	02-09-2021 00:01	02-09-2021 01:18	02-09-2021 12:31	02-09-2021 13:48	Day
P213.63	02-09-2021 13:00	1481.304877	0	02-09-2021 00:01	02-09-2021 01:18	02-09-2021 12:31	02-09-2021 13:48	Dusk
P213.63	02-09-2021 14:00	499.0506774	90.29914204	02-09-2021 00:01	02-09-2021 01:18	02-09-2021 12:31	02-09-2021 13:48	Night
P213.63	02-09-2021 15:00	427.0843959	510.9010888	02-09-2021 00:01	02-09-2021 01:18	02-09-2021 12:31	02-09-2021 13:48	Night
P213.63	02-09-2021 16:00	882.2443362	1334.818809	02-09-2021 00:01	02-09-2021 01:18	02-09-2021 12:31	02-09-2021 13:48	Night
P213.63	02-09-2021 17:00	7.428184782	1338.670212	02-09-2021 00:01	02-09-2021 01:18	02-09-2021 12:31	02-09-2021 13:48	Night
P213.63	02-09-2021 18:00	6.056939561	1334.229269	02-09-2021 00:01	02-09-2021 01:18	02-09-2021 12:31	02-09-2021 13:48	Night
P213.63	02-09-2021 19:00	1107.062815	2063.698333	02-10-2021 00:01	02-10-2021 01:18	02-10-2021 12:32	02-10-2021 13:49	Night
P213.63	02-09-2021 20:00	1138.085606	2602.912574	02-10-2021 00:01	02-10-2021 01:18	02-10-2021 12:32	02-10-2021 13:49	Night
P213.63	02-09-2021 21:00	1846.283132	1573.686531	02-10-2021 00:01	02-10-2021 01:18	02-10-2021 12:32	02-10-2021 13:49	Night
P213.63	02-09-2021 22:00	915.0868812	1206.226697	02-10-2021 00:01	02-10-2021 01:18	02-10-2021 12:32	02-10-2021 13:49	Night
P213.63	02-09-2021 23:00	1.108026755	1207.322951	02-10-2021 00:01	02-10-2021 01:18	02-10-2021 12:32	02-10-2021 13:49	Night
P213.63	02-10-2021 00:00	3.234184435	1206.673324	02-10-2021 00:01	02-10-2021 01:18	02-10-2021 12:32	02-10-2021 13:49	Night
P213.63	02-10-2021 01:00	29.65683313	1234.161033	02-10-2021 00:01	02-10-2021 01:18	02-10-2021 12:32	02-10-2021 13:49	Dawn
P213.63	02-10-2021 02:00	2.309103343	1233.386507	02-10-2021 00:01	02-10-2021 01:18	02-10-2021 12:32	02-10-2021 13:49	Day
P213.63	02-10-2021 03:00	2.215053534	1235.573546	02-10-2021 00:01	02-10-2021 01:18	02-10-2021 12:32	02-10-2021 13:49	Day
P213.63	02-10-2021 04:00	6.468530977	1232.436973	02-10-2021 00:01	02-10-2021 01:18	02-10-2021 12:32	02-10-2021 13:49	Day
P213.63	02-10-2021 05:00	45.70703722	1188.914606	02-10-2021 00:01	02-10-2021 01:18	02-10-2021 12:32	02-10-2021 13:49	Day
P213.63	02-10-2021 06:00	5.372253833	1192.872281	02-10-2021 00:01	02-10-2021 01:18	02-10-2021 12:32	02-10-2021 13:49	Day
P213.63	02-10-2021 07:00	1.10702678	1193.968502	02-10-2021 00:01	02-10-2021 01:18	02-10-2021 12:32	02-10-2021 13:49	Day
P213.63	02-10-2021 08:00	6.177682259	1192.039249	02-10-2021 00:01	02-10-2021 01:18	02-10-2021 12:32	02-10-2021 13:49	Day
P213.63	02-10-2021 09:00	203.7329543	1345.285838	02-10-2021 00:01	02-10-2021 01:18	02-10-2021 12:32	02-10-2021 13:49	Day
P213.63	02-10-2021 10:00	7.751187407	1337.707577	02-10-2021 00:01	02-10-2021 01:18	02-10-2021 12:32	02-10-2021 13:49	Day
P213.63	02-10-2021 11:00	6.720971791	1343.99146	02-10-2021 00:01	02-10-2021 01:18	02-10-2021 12:32	02-10-2021 13:49	Day
P213.63	02-10-2021 12:00	3.234091062	1345.711542	02-10-2021 00:01	02-10-2021 01:18	02-10-2021 12:32	02-10-2021 13:49	Day
P213.63	02-10-2021 13:00	5.371216102	1340.742858	02-10-2021 00:01	02-10-2021 01:18	02-10-2021 12:32	02-10-2021 13:49	Dusk
P213.63	02-10-2021 14:00	2.435706241	1338.789784	02-10-2021 00:01	02-10-2021 01:18	02-10-2021 12:32	02-10-2021 13:49	Night
P213.63	02-10-2021 15:00	2.435706241	1340.742858	02-10-2021 00:01	02-10-2021 01:18	02-10-2021 12:32	02-10-2021 13:49	Night
P213.63	02-10-2021 16:00	270.0022828	1106.064994	02-10-2021 00:01	02-10-2021 01:18	02-10-2021 12:32	02-10-2021 13:49	Night
P213.63	02-10-2021 17:00	1471.136119	127.9734022	02-10-2021 00:01	02-10-2021 01:18	02-10-2021 12:32	02-10-2021 13:49	Night
P213.63	02-10-2021 18:00	1713.731235	0	02-10-2021 00:01	02-10-2021 01:18	02-10-2021 12:32	02-10-2021 13:49	Night
P213.63	02-10-2021 19:00	1212.540821	51.53566358	02-11-2021 00:00	02-11-2021 01:17	02-11-2021 12:32	02-11-2021 13:49	Night
P213.63	02-10-2021 20:00	992.6497774	870.577443	02-11-2021 00:00	02-11-2021 01:17	02-11-2021 12:32	02-11-2021 13:49	Night
P213.63	02-10-2021 21:00	1340.493826	1952.975794	02-11-2021 00:00	02-11-2021 01:17	02-11-2021 12:32	02-11-2021 13:49	Night
P213.63	02-10-2021 22:00	407.6036242	1792.714804	02-11-2021 00:00	02-11-2021 01:17	02-11-2021 12:32	02-11-2021 13:49	Night
P213.63	02-10-2021 23:00	430.4878439	1738.933563	02-11-2021 00:00	02-11-2021 01:17	02-11-2021 12:32	02-11-2021 13:49	Night
P213.63	02-11-2021 00:00	3.038665819	1739.116129	02-11-2021 00:00	02-11-2021 01:17	02-11-2021 12:32	02-11-2021 13:49	Night
P213.63	02-11-2021 01:00	105.8130213	1634.939288	02-11-2021 00:00	02-11-2021 01:17	02-11-2021 12:32	02-11-2021 13:49	Dawn
P213.63	02-11-2021 02:00	4.870756101	1630.414841	02-11-2021 00:00	02-11-2021 01:17	02-11-2021 12:32	02-11-2021 13:49	Day
P213.63	02-11-2021 03:00	5.537124962	1635.945335	02-11-2021 00:00	02-11-2021 01:17	02-11-2021 12:32	02-11-2021 13:49	Day
P213.63	02-11-2021 04:00	8.178471566	1635.255271	02-11-2021 00:00	02-11-2021 01:17	02-11-2021 12:32	02-11-2021 13:49	Day
P213.63	02-11-2021 05:00	4.617678308	1637.254575	02-11-2021 00:00	02-11-2021 01:17	02-11-2021 12:32	02-11-2021 13:49	Day
P213.63	02-11-2021 06:00	544.7957936	2142.4175	02-11-2021 00:00	02-11-2021 01:17	02-11-2021 12:32	02-11-2021 13:49	Day
P213.63	02-11-2021 07:00	2244.258117	1576.161333	02-11-2021 00:00	02-11-2021 01:17	02-11-2021 12:32	02-11-2021 13:49	Day
P213.63	02-11-2021 08:00	1801.187463	1.258401297	02-11-2021 00:00	02-11-2021 01:17	02-11-2021 12:32	02-11-2021 13:49	Day
P213.63	02-11-2021 09:00	334.7767466	16.51013454	02-11-2021 00:00	02-11-2021 01:17	02-11-2021 12:32	02-11-2021 13:49	Day
P213.63	02-11-2021 10:00	267.7282031	0	02-11-2021 00:00	02-11-2021 01:17	02-11-2021 12:32	02-11-2021 13:49	Day
P213.63	02-11-2021 11:00	1209.436827	568.4704989	02-11-2021 00:00	02-11-2021 01:17	02-11-2021 12:32	02-11-2021 13:49	Day
P213.63	02-11-2021 12:00	326.7312073	721.5811815	02-11-2021 00:00	02-11-2021 01:17	02-11-2021 12:32	02-11-2021 13:49	Day
P213.63	02-11-2021 13:00	1.012524197	722.3002289	02-11-2021 00:00	02-11-2021 01:17	02-11-2021 12:32	02-11-2021 13:49	Dusk
P213.63	02-11-2021 14:00	1.500934712	722.2414283	02-11-2021 00:00	02-11-2021 01:17	02-11-2021 12:32	02-11-2021 13:49	Night
P213.63	02-11-2021 15:00	290.7675964	772.7016227	02-11-2021 00:00	02-11-2021 01:17	02-11-2021 12:32	02-11-2021 13:49	Night
P213.63	02-11-2021 16:00	895.1250876	681.2703802	02-11-2021 00:00	02-11-2021 01:17	02-11-2021 12:32	02-11-2021 13:49	Night
P213.63	02-11-2021 17:00	368.3702142	332.9237082	02-11-2021 00:00	02-11-2021 01:17	02-11-2021 12:32	02-11-2021 13:49	Night
P213.63	02-11-2021 18:00	3.233484358	329.9304844	02-11-2021 00:00	02-11-2021 01:17	02-11-2021 12:32	02-11-2021 13:49	Night
P213.63	02-11-2021 19:00	1346.509606	1512.895497	02-12-2021 00:00	02-12-2021 01:17	02-12-2021 12:33	02-12-2021 13:50	Night
P213.63	02-11-2021 20:00	369.8358202	1458.726877	02-12-2021 00:00	02-12-2021 01:17	02-12-2021 12:33	02-12-2021 13:50	Night
P213.63	02-11-2021 21:00	1063.725293	2429.448528	02-12-2021 00:00	02-12-2021 01:17	02-12-2021 12:33	02-12-2021 13:50	Night
P213.63	02-11-2021 22:00	447.3006513	2827.174028	02-12-2021 00:00	02-12-2021 01:17	02-12-2021 12:33	02-12-2021 13:50	Night
P213.63	02-11-2021 23:00	5.183462353	2823.13254	02-12-2021 00:00	02-12-2021 01:17	02-12-2021 12:33	02-12-2021 13:50	Night
P213.63	02-12-2021 00:00	1049.475021	2619.260944	02-12-2021 00:00	02-12-2021 01:17	02-12-2021 12:33	02-12-2021 13:50	Night
P213.63	02-12-2021 01:00	3.234252563	2618.539277	02-12-2021 00:00	02-12-2021 01:17	02-12-2021 12:33	02-12-2021 13:50	Dawn
P213.63	02-12-2021 02:00	26.28755076	2633.576845	02-12-2021 00:00	02-12-2021 01:17	02-12-2021 12:33	02-12-2021 13:50	Day
P213.63	02-12-2021 03:00	1.01282419	2633.4447	02-12-2021 00:00	02-12-2021 01:17	02-12-2021 12:33	02-12-2021 13:50	Day
P213.63	02-12-2021 04:00	28.7106949	2607.337738	02-12-2021 00:00	02-12-2021 01:17	02-12-2021 12:33	02-12-2021 13:50	Day
P213.63	02-12-2021 05:00	2.308940883	2608.183098	02-12-2021 00:00	02-12-2021 01:17	02-12-2021 12:33	02-12-2021 13:50	Day
P213.63	02-12-2021 06:00	24.71197729	2595.291923	02-12-2021 00:00	02-12-2021 01:17	02-12-2021 12:33	02-12-2021 13:50	Day
P213.63	02-12-2021 09:00	1617.281552	804.3586295	02-12-2021 00:00	02-12-2021 01:17	02-12-2021 12:33	02-12-2021 13:50	Day
P213.63	02-12-2021 10:00	991.079106	0	02-12-2021 00:00	02-12-2021 01:17	02-12-2021 12:33	02-12-2021 13:50	Day
P213.63	02-12-2021 11:00	277.3331907	0	02-12-2021 00:00	02-12-2021 01:17	02-12-2021 12:33	02-12-2021 13:50	Day
P213.63	02-12-2021 12:00	274.0805294	0	02-12-2021 00:00	02-12-2021 01:17	02-12-2021 12:33	02-12-2021 13:50	Day
P213.63	02-12-2021 13:00	273.1574555	0	02-12-2021 00:00	02-12-2021 01:17	02-12-2021 12:33	02-12-2021 13:50	Dusk
P213.63	02-12-2021 14:00	372.0688152	91.18805929	02-12-2021 00:00	02-12-2021 01:17	02-12-2021 12:33	02-12-2021 13:50	Night
P213.63	02-12-2021 15:00	721.9341786	781.4503274	02-12-2021 00:00	02-12-2021 01:17	02-12-2021 12:33	02-12-2021 13:50	Night
P213.63	02-12-2021 16:00	785.8589185	1513.589742	02-12-2021 00:00	02-12-2021 01:17	02-12-2021 12:33	02-12-2021 13:50	Night
P213.63	02-12-2021 17:00	2870.284568	1511.374057	02-12-2021 00:00	02-12-2021 01:17	02-12-2021 12:33	02-12-2021 13:50	Night
P213.63	02-12-2021 18:00	1978.871963	2.95407404	02-12-2021 00:00	02-12-2021 01:17	02-12-2021 12:33	02-12-2021 13:50	Night
P213.63	02-12-2021 19:00	33.59113799	3.545538724	02-12-2021 23:59	2-13-2021 1:16:32	2-13-2021 12:34:07	2-13-2021 13:50:59	Night
P213.63	02-12-2021 20:00	1363.510394	983.2556088	02-12-2021 23:59	2-13-2021 1:16:35	2-13-2021 12:34:09	2-13-2021 13:51:02	Night
P213.63	02-12-2021 21:00	1018.482245	954.7049115	02-12-2021 23:59	2-13-2021 1:16:37	2-13-2021 12:34:12	2-13-2021 13:51:04	Night
P213.63	02-12-2021 22:00	3.00120394	954.0649601	02-12-2021 23:59	2-13-2021 1:16:37	2-13-2021 12:34:12	2-13-2021 13:51:04	Night
P213.63	02-12-2021 23:00	1.500273312	952.6329835	02-12-2021 23:59	2-13-2021 1:16:37	2-13-2021 12:34:12	2-13-2021 13:51:04	Night
P213.63	2-13-2021 0:00:00	7.828018012	944.8358676	02-12-2021 23:59	2-13-2021 1:16:37	2-13-2021 12:34:12	2-13-2021 13:51:04	Dawn
P213.63	2-13-2021 1:00:00	10.20358899	944.8053748	02-12-2021 23:59	2-13-2021 1:16:37	2-13-2021 12:34:12	2-13-2021 13:51:04	Dawn
P213.63	2-13-2021 2:00:00	16.15624686	953.3996964	02-12-2021 23:59	2-13-2021 1:16:37	2-13-2021 12:34:12	2-13-2021 13:51:04	Day
P213.63	2-13-2021 3:00:00	9.740989785	952.7334573	02-12-2021 23:59	2-13-2021 1:16:37	2-13-2021 12:34:12	2-13-2021 13:51:04	Day
P213.63	2-13-2021 4:00:00	7.305494593	953.2237706	02-12-2021 23:59	2-13-2021 1:16:37	2-13-2021 12:34:12	2-13-2021 13:51:04	Day
P213.63	2-13-2021 5:00:00	3.037672589	950.5587411	02-12-2021 23:59	2-13-2021 1:16:37	2-13-2021 12:34:12	2-13-2021 13:51:04	Day
P213.63	2-13-2021 6:00:00	205.6186192	810.7059293	02-12-2021 23:59	2-13-2021 1:16:36	2-13-2021 12:34:12	2-13-2021 13:51:04	Day
P213.63	2-13-2021 7:00:00	1400.73336	1404.394885	02-12-2021 23:59	2-13-2021 1:16:37	2-13-2021 12:34:13	2-13-2021 13:51:05	Day
P213.63	2-13-2021 8:00:00	1579.871087	2968.326895	02-12-2021 23:59	2-13-2021 1:16:38	2-13-2021 12:34:17	2-13-2021 13:51:08	Day
P213.63	2-13-2021 9:00:00	370.0204287	2912.503241	02-12-2021 23:59	2-13-2021 1:16:39	2-13-2021 12:34:17	2-13-2021 13:51:08	Day
P213.63	2-13-2021 10:00:00	11.05377062	2901.989282	02-12-2021 23:59	2-13-2021 1:16:39	2-13-2021 12:34:17	2-13-2021 13:51:08	Day
P213.63	2-13-2021 11:00:00	2422.046563	1880.638276	02-12-2021 23:59	2-13-2021 1:16:42	2-13-2021 12:34:22	2-13-2021 13:51:12	Day
P213.63	2-13-2021 12:00:00	429.1674914	1697.847458	02-12-2021 23:59	2-13-2021 1:16:41	2-13-2021 12:34:22	2-13-2021 13:51:12	Day
P213.63	2-13-2021 13:00:00	1.107028188	1696.903312	02-12-2021 23:59	2-13-2021 1:16:41	2-13-2021 12:34:22	2-13-2021 13:51:12	Dusk
P213.63	2-13-2021 14:00:00	2.434594184	1699.320315	02-12-2021 23:59	2-13-2021 1:16:41	2-13-2021 12:34:22	2-13-2021 13:51:12	Night
P213.63	2-13-2021 15:00:00	761.7884955	939.2636424	02-12-2021 23:59	2-13-2021 1:16:40	2-13-2021 12:34:21	2-13-2021 13:51:12	Night
P213.63	2-13-2021 16:00:00	1713.36888	0	02-12-2021 23:59	2-13-2021 1:16:40	2-13-2021 12:34:24	2-13-2021 13:51:13	Night
P213.63	2-13-2021 17:00:00	557.7807604	129.9042623	02-12-2021 23:59	2-13-2021 1:16:42	2-13-2021 12:34:25	2-13-2021 13:51:14	Night
P213.63	2-13-2021 18:00:00	208.3566724	16.85595444	02-12-2021 23:59	2-13-2021 1:16:41	2-13-2021 12:34:25	2-13-2021 13:51:14	Night
P213.63	2-13-2021 19:00:00	583.2845525	380.7897556	2-13-2021 23:59:18	2-14-2021 1:16:03	2-14-2021 12:35:04	2-14-2021 13:51:48	Night
P213.63	2-13-2021 20:00:00	1708.049765	1613.723946	2-13-2021 23:59:17	2-14-2021 1:16:01	2-14-2021 12:35:01	2-14-2021 13:51:45	Night
P213.63	2-13-2021 21:00:00	1062.511843	1612.381799	2-13-2021 23:59:15	2-14-2021 1:16:00	2-14-2021 12:34:58	2-14-2021 13:51:43	Night
P213.63	2-13-2021 22:00:00	789.5022288	1166.784334	2-13-2021 23:59:13	2-14-2021 1:15:58	2-14-2021 12:34:57	2-14-2021 13:51:42	Night
P213.63	2-13-2021 23:00:00	503.9241979	667.462645	2-13-2021 23:59:13	2-14-2021 1:15:58	2-14-2021 12:34:57	2-14-2021 13:51:42	Night
P213.63	2-14-2021 0:00:00	188.8396552	488.1099153	2-13-2021 23:59:13	2-14-2021 1:15:58	2-14-2021 12:34:58	2-14-2021 13:51:42	Dawn
P213.63	2-14-2021 1:00:00	34.60123565	483.053129	2-13-2021 23:59:13	2-14-2021 1:15:58	2-14-2021 12:34:58	2-14-2021 13:51:42	Dawn
P213.63	2-14-2021 2:00:00	0	483.053129	2-13-2021 23:59:13	2-14-2021 1:15:58	2-14-2021 12:34:58	2-14-2021 13:51:42	Day
P213.63	2-14-2021 3:00:00	1.013024185	483.2629127	2-13-2021 23:59:13	2-14-2021 1:15:58	2-14-2021 12:34:58	2-14-2021 13:51:42	Day
P213.63	2-14-2021 4:00:00	3.234184783	482.8230873	2-13-2021 23:59:13	2-14-2021 1:15:58	2-14-2021 12:34:58	2-14-2021 13:51:42	Day
P213.63	2-14-2021 5:00:00	3.001951858	480.2272253	2-13-2021 23:59:13	2-14-2021 1:15:58	2-14-2021 12:34:58	2-14-2021 13:51:42	Day
P213.63	2-14-2021 6:00:00	2.025948373	479.8027958	2-13-2021 23:59:13	2-14-2021 1:15:58	2-14-2021 12:34:58	2-14-2021 13:51:42	Day
P213.63	2-14-2021 7:00:00	1967.841357	371.1514331	2-13-2021 23:59:09	2-14-2021 1:15:53	2-14-2021 12:34:53	2-14-2021 13:51:38	Day
P213.63	2-14-2021 8:00:00	799.6236667	104.0153932	2-13-2021 23:59:07	2-14-2021 1:15:51	2-14-2021 12:34:52	2-14-2021 13:51:36	Day
P213.63	2-14-2021 9:00:00	826.4217071	650.1708641	2-13-2021 23:59:06	2-14-2021 1:15:50	2-14-2021 12:34:50	2-14-2021 13:51:35	Day
P213.63	2-14-2021 10:00:00	2.025948373	649.6795256	2-13-2021 23:59:06	2-14-2021 1:15:50	2-14-2021 12:34:50	2-14-2021 13:51:35	Day
P213.63	2-14-2021 11:00:00	2.025948373	649.1881872	2-13-2021 23:59:06	2-14-2021 1:15:50	2-14-2021 12:34:50	2-14-2021 13:51:35	Day
P213.63	2-14-2021 12:00:00	1.500608263	647.8685174	2-13-2021 23:59:06	2-14-2021 1:15:50	2-14-2021 12:34:50	2-14-2021 13:51:35	Day
P213.63	2-14-2021 13:00:00	772.9275216	49.21756434	2-13-2021 23:59:04	2-14-2021 1:15:49	2-14-2021 12:34:49	2-14-2021 13:51:34	Dusk
P213.63	2-14-2021 14:00:00	949.6217343	0	2-13-2021 23:59:02	2-14-2021 1:15:47	2-14-2021 12:34:47	2-14-2021 13:51:32	Night
P213.63	2-14-2021 15:00:00	475.1267655	0	2-13-2021 23:59:01	2-14-2021 1:15:45	2-14-2021 12:34:46	2-14-2021 13:51:31	Night
P213.63	2-14-2021 16:00:00	573.8414072	0	2-13-2021 23:59:03	2-14-2021 1:15:47	2-14-2021 12:34:48	2-14-2021 13:51:32	Night
P213.63	2-14-2021 17:00:00	1.10802471	0	2-13-2021 23:59:03	2-14-2021 1:15:47	2-14-2021 12:34:48	2-14-2021 13:51:32	Night
P213.63	2-14-2021 18:00:00	115.20296	0	2-13-2021 23:59:03	2-14-2021 1:15:47	2-14-2021 12:34:48	2-14-2021 13:51:32	Night
P213.63	2-14-2021 19:00:00	1147.264792	894.4032034	2-14-2021 23:58:27	2-15-2021 1:15:06	2-15-2021 12:35:24	2-15-2021 13:52:04	Night
P213.63	2-14-2021 20:00:00	1067.579692	1816.475437	2-14-2021 23:58:29	2-15-2021 1:15:08	2-15-2021 12:35:25	2-15-2021 13:52:05	Night
P213.63	2-14-2021 21:00:00	161.5576144	1883.879195	2-14-2021 23:58:29	2-15-2021 1:15:09	2-15-2021 12:35:26	2-15-2021 13:52:05	Night
P213.63	2-14-2021 22:00:00	1330.82069	1236.166577	2-14-2021 23:58:32	2-15-2021 1:15:11	2-15-2021 12:35:29	2-15-2021 13:52:08	Night
P213.63	2-14-2021 23:00:00	51.8909842	1205.297772	2-14-2021 23:58:32	2-15-2021 1:15:11	2-15-2021 12:35:29	2-15-2021 13:52:08	Night
P213.63	2-15-2021 0:00:00	160.8219257	1167.725323	2-14-2021 23:58:32	2-15-2021 1:15:12	2-15-2021 12:35:29	2-15-2021 13:52:09	Dawn
P213.63	2-15-2021 1:00:00	148.8956318	1186.684133	2-14-2021 23:58:32	2-15-2021 1:15:12	2-15-2021 12:35:30	2-15-2021 13:52:09	Dawn
P213.63	2-15-2021 2:00:00	4.502886435	1190.507806	2-14-2021 23:58:32	2-15-2021 1:15:12	2-15-2021 12:35:30	2-15-2021 13:52:09	Day
P213.63	2-15-2021 3:00:00	6.468812124	1189.378069	2-14-2021 23:58:32	2-15-2021 1:15:12	2-15-2021 12:35:29	2-15-2021 13:52:09	Day
P213.63	2-15-2021 4:00:00	6.728597997	1194.058837	2-14-2021 23:58:32	2-15-2021 1:15:12	2-15-2021 12:35:29	2-15-2021 13:52:09	Day
P213.63	2-15-2021 5:00:00	19.25626623	1175.050247	2-14-2021 23:58:32	2-15-2021 1:15:12	2-15-2021 12:35:29	2-15-2021 13:52:09	Day
P213.63	2-15-2021 6:00:00	14.63002672	1187.645339	2-14-2021 23:58:32	2-15-2021 1:15:12	2-15-2021 12:35:29	2-15-2021 13:52:09	Day
P213.63	2-15-2021 7:00:00	5.064720936	1187.370779	2-14-2021 23:58:32	2-15-2021 1:15:12	2-15-2021 12:35:29	2-15-2021 13:52:09	Day
P213.63	2-15-2021 8:00:00	14.22044969	1173.844878	2-14-2021 23:58:32	2-15-2021 1:15:12	2-15-2021 12:35:29	2-15-2021 13:52:09	Day
P213.63	2-15-2021 9:00:00	7.781934454	1166.763132	2-14-2021 23:58:32	2-15-2021 1:15:12	2-15-2021 12:35:30	2-15-2021 13:52:09	Day
P213.63	2-15-2021 10:00:00	6.056813543	1170.576278	2-14-2021 23:58:32	2-15-2021 1:15:12	2-15-2021 12:35:29	2-15-2021 13:52:09	Day
P213.63	2-15-2021 11:00:00	6.926462884	1173.098478	2-14-2021 23:58:32	2-15-2021 1:15:12	2-15-2021 12:35:30	2-15-2021 13:52:09	Day
P213.63	2-15-2021 12:00:00	5.629081719	1167.850244	2-14-2021 23:58:32	2-15-2021 1:15:12	2-15-2021 12:35:30	2-15-2021 13:52:09	Day
P213.63	2-15-2021 13:00:00	10.66035096	1171.943681	2-14-2021 23:58:32	2-15-2021 1:15:12	2-15-2021 12:35:29	2-15-2021 13:52:09	Dusk
P213.63	2-15-2021 14:00:00	4.502153179	1175.427421	2-14-2021 23:58:32	2-15-2021 1:15:12	2-15-2021 12:35:29	2-15-2021 13:52:09	Night
P213.63	2-15-2021 15:00:00	11.05554342	1170.47801	2-14-2021 23:58:32	2-15-2021 1:15:12	2-15-2021 12:35:30	2-15-2021 13:52:09	Night
P213.63	2-15-2021 16:00:00	3.234278504	1169.521105	2-14-2021 23:58:32	2-15-2021 1:15:12	2-15-2021 12:35:29	2-15-2021 13:52:09	Night
P213.63	2-15-2021 17:00:00	5.184343064	1170.216758	2-14-2021 23:58:32	2-15-2021 1:15:12	2-15-2021 12:35:30	2-15-2021 13:52:09	Night
P213.63	2-15-2021 18:00:00	1.012924188	1170.025559	2-14-2021 23:58:32	2-15-2021 1:15:12	2-15-2021 12:35:30	2-15-2021 13:52:09	Night
P213.63	2-15-2021 19:00:00	6.468516349	1172.83898	2-15-2021 23:57:55	2-16-2021 1:14:30	2-16-2021 12:36:06	2-16-2021 13:52:40	Night
P213.63	2-15-2021 20:00:00	146.0102692	1227.540071	2-15-2021 23:57:55	2-16-2021 1:14:29	2-16-2021 12:36:06	2-16-2021 13:52:40	Night
P213.63	2-15-2021 21:00:00	778.1302762	1941.103917	2-15-2021 23:57:54	2-16-2021 1:14:29	2-16-2021 12:36:05	2-16-2021 13:52:39	Night
P213.63	2-15-2021 22:00:00	268.734261	1943.438643	2-15-2021 23:57:54	2-16-2021 1:14:28	2-16-2021 12:36:04	2-16-2021 13:52:39	Night
P213.63	2-15-2021 23:00:00	246.6064696	1848.317426	2-15-2021 23:57:53	2-16-2021 1:14:28	2-16-2021 12:36:04	2-16-2021 13:52:38	Night
P213.63	2-16-2021 0:00:00	359.6282769	1537.092636	2-15-2021 23:57:53	2-16-2021 1:14:27	2-16-2021 12:36:03	2-16-2021 13:52:38	Dawn
P213.63	2-16-2021 1:00:00	111.5679018	1627.733588	2-15-2021 23:57:53	2-16-2021 1:14:27	2-16-2021 12:36:03	2-16-2021 13:52:37	Dawn
P213.63	2-16-2021 4:00:00	169.5896571	1635.030581	2-15-2021 23:57:52	2-16-2021 1:14:26	2-16-2021 12:36:03	2-16-2021 13:52:37	Day
P213.63	2-16-2021 5:00:00	4.617347317	1633.296824	2-15-2021 23:57:52	2-16-2021 1:14:26	2-16-2021 12:36:03	2-16-2021 13:52:37	Day
P213.63	2-16-2021 6:00:00	147.4079817	1757.146849	2-15-2021 23:57:52	2-16-2021 1:14:26	2-16-2021 12:36:02	2-16-2021 13:52:37	Day
P213.63	2-16-2021 7:00:00	738.3406897	1091.878495	2-15-2021 23:57:51	2-16-2021 1:14:25	2-16-2021 12:36:02	2-16-2021 13:52:36	Day
P213.63	2-16-2021 8:00:00	159.7342308	1251.612281	2-15-2021 23:57:51	2-16-2021 1:14:25	2-16-2021 12:36:02	2-16-2021 13:52:36	Day
P213.63	2-16-2021 9:00:00	753.8606611	718.7188778	2-15-2021 23:57:52	2-16-2021 1:14:26	2-16-2021 12:36:03	2-16-2021 13:52:37	Day
P213.63	2-16-2021 10:00:00	2.215050789	720.9097819	2-15-2021 23:57:52	2-16-2021 1:14:26	2-16-2021 12:36:03	2-16-2021 13:52:37	Day
P213.63	2-16-2021 11:00:00	1291.338519	1193.527267	2-15-2021 23:57:55	2-16-2021 1:14:29	2-16-2021 12:36:06	2-16-2021 13:52:40	Day
P213.63	2-16-2021 12:00:00	171.4761959	1172.533091	2-15-2021 23:57:55	2-16-2021 1:14:30	2-16-2021 12:36:06	2-16-2021 13:52:41	Day
P213.63	2-16-2021 13:00:00	18.85260202	1191.224612	2-15-2021 23:57:55	2-16-2021 1:14:30	2-16-2021 12:36:06	2-16-2021 13:52:41	Dusk
P213.63	2-16-2021 14:00:00	1.500473342	1192.49811	2-15-2021 23:57:55	2-16-2021 1:14:30	2-16-2021 12:36:06	2-16-2021 13:52:40	Night
P213.63	2-16-2021 15:00:00	27.40869227	1168.519193	2-15-2021 23:57:55	2-16-2021 1:14:30	2-16-2021 12:36:06	2-16-2021 13:52:40	Night
P213.63	2-16-2021 16:00:00	28.22035396	1192.128855	2-15-2021 23:57:55	2-16-2021 1:14:30	2-16-2021 12:36:06	2-16-2021 13:52:41	Night
P213.63	2-16-2021 17:00:00	14.63005441	1181.587019	2-15-2021 23:57:55	2-16-2021 1:14:30	2-16-2021 12:36:06	2-16-2021 13:52:40	Night
P213.63	2-16-2021 18:00:00	8.326319009	1189.479223	2-15-2021 23:57:55	2-16-2021 1:14:30	2-16-2021 12:36:06	2-16-2021 13:52:40	Night
P213.63	2-16-2021 19:00:00	19.93246671	1169.572474	2-16-2021 23:57:17	2-17-2021 1:13:46	2-17-2021 12:36:43	2-17-2021 13:53:12	Night
P213.63	2-17-2021 1:00:00	61.6899958	1213.212346	2-16-2021 23:57:17	2-17-2021 1:13:47	2-17-2021 12:36:43	2-17-2021 13:53:12	Dawn
P213.63	2-17-2021 2:00:00	11.17958026	1205.133045	2-16-2021 23:57:17	2-17-2021 1:13:47	2-17-2021 12:36:43	2-17-2021 13:53:12	Day
P213.63	2-17-2021 3:00:00	59.50428284	1190.534386	2-16-2021 23:57:17	2-17-2021 1:13:46	2-17-2021 12:36:43	2-17-2021 13:53:12	Day
P213.63	2-17-2021 4:00:00	5.064620938	1190.795285	2-16-2021 23:57:17	2-17-2021 1:13:46	2-17-2021 12:36:43	2-17-2021 13:53:12	Day
P213.63	2-17-2021 5:00:00	18.42676438	1172.83898	2-16-2021 23:57:17	2-17-2021 1:13:46	2-17-2021 12:36:43	2-17-2021 13:53:12	Day
P213.63	2-17-2021 6:00:00	3.473145122	1176.10667	2-16-2021 23:57:17	2-17-2021 1:13:46	2-17-2021 12:36:43	2-17-2021 13:53:12	Day
P213.63	2-17-2021 7:00:00	23.25422514	1170.784439	2-16-2021 23:57:17	2-17-2021 1:13:46	2-17-2021 12:36:43	2-17-2021 13:53:12	Day
P213.63	2-17-2021 8:00:00	1.501206598	1171.959519	2-16-2021 23:57:17	2-17-2021 1:13:46	2-17-2021 12:36:43	2-17-2021 13:53:12	Day
P213.63	2-17-2021 9:00:00	22.44450512	1185.267186	2-16-2021 23:57:17	2-17-2021 1:13:46	2-17-2021 12:36:43	2-17-2021 13:53:12	Day
P213.63	2-17-2021 10:00:00	10.01751838	1175.260976	2-16-2021 23:57:17	2-17-2021 1:13:46	2-17-2021 12:36:43	2-17-2021 13:53:12	Day
P213.63	2-17-2021 11:00:00	4.200417198	1173.944612	2-16-2021 23:57:17	2-17-2021 1:13:46	2-17-2021 12:36:43	2-17-2021 13:53:12	Day
P213.63	2-17-2021 12:00:00	21.19674828	1188.312961	2-16-2021 23:57:17	2-17-2021 1:13:46	2-17-2021 12:36:43	2-17-2021 13:53:12	Day
P213.63	2-17-2021 15:00:00	4.502153179	1187.773602	2-16-2021 23:57:17	2-17-2021 1:13:46	2-17-2021 12:36:43	2-17-2021 13:53:12	Night
P213.63	2-17-2021 16:00:00	16.70852801	1176.156883	2-16-2021 23:57:17	2-17-2021 1:13:46	2-17-2021 12:36:43	2-17-2021 13:53:12	Night
P213.63	2-17-2021 17:00:00	11.11956581	1187.166642	2-16-2021 23:57:17	2-17-2021 1:13:46	2-17-2021 12:36:43	2-17-2021 13:53:12	Night
P213.63	2-17-2021 18:00:00	181.3102764	1090.292335	2-16-2021 23:57:17	2-17-2021 1:13:46	2-17-2021 12:36:42	2-17-2021 13:53:11	Night
P213.63	2-17-2021 21:00:00	1315.755021	2082.544069	2-17-2021 23:56:33	2-18-2021 1:12:58	2-18-2021 12:37:13	2-18-2021 13:53:37	Night
P213.63	2-17-2021 22:00:00	82.99638865	2149.580684	2-17-2021 23:56:33	2-18-2021 1:12:58	2-18-2021 12:37:13	2-18-2021 13:53:38	Night
P213.63	2-17-2021 23:00:00	2.02564838	2147.854381	2-17-2021 23:56:33	2-18-2021 1:12:58	2-18-2021 12:37:13	2-18-2021 13:53:38	Night
P213.63	2-18-2021 0:00:00	2.214049467	2146.695971	2-17-2021 23:56:33	2-18-2021 1:12:58	2-18-2021 12:37:13	2-18-2021 13:53:38	Dawn
P213.63	2-18-2021 1:00:00	166.5733769	2121.438277	2-17-2021 23:56:33	2-18-2021 1:12:58	2-18-2021 12:37:12	2-18-2021 13:53:37	Dawn
P213.63	2-18-2021 2:00:00	7.519861595	2128.958114	2-17-2021 23:56:33	2-18-2021 1:12:58	2-18-2021 12:37:12	2-18-2021 13:53:37	Day
P213.63	2-18-2021 3:00:00	2.308663033	2127.969356	2-17-2021 23:56:33	2-18-2021 1:12:58	2-18-2021 12:37:12	2-18-2021 13:53:37	Day
P213.63	2-18-2021 4:00:00	8.916686739	2123.595708	2-17-2021 23:56:33	2-18-2021 1:12:58	2-18-2021 12:37:12	2-18-2021 13:53:37	Day
P213.63	2-18-2021 5:00:00	232.6040654	2055.570185	2-17-2021 23:56:33	2-18-2021 1:12:57	2-18-2021 12:37:12	2-18-2021 13:53:37	Day
P213.63	2-18-2021 6:00:00	1666.967754	1446.148243	2-17-2021 23:56:33	2-18-2021 1:12:58	2-18-2021 12:37:11	2-18-2021 13:53:36	Day
P213.63	2-18-2021 7:00:00	1024.341595	571.5891947	2-17-2021 23:56:33	2-18-2021 1:12:59	2-18-2021 12:37:10	2-18-2021 13:53:36	Day
P213.63	2-18-2021 8:00:00	757.5947518	102.5400508	2-17-2021 23:56:34	2-18-2021 1:13:00	2-18-2021 12:37:11	2-18-2021 13:53:37	Day
P213.63	2-18-2021 9:00:00	69.82811717	165.8797487	2-17-2021 23:56:34	2-18-2021 1:13:00	2-18-2021 12:37:11	2-18-2021 13:53:37	Day
P213.63	2-18-2021 10:00:00	68.94067425	139.5772894	2-17-2021 23:56:35	2-18-2021 1:13:00	2-18-2021 12:37:12	2-18-2021 13:53:38	Day
P213.63	2-18-2021 11:00:00	746.9918961	407.1993587	2-17-2021 23:56:35	2-18-2021 1:13:01	2-18-2021 12:37:12	2-18-2021 13:53:38	Day
P213.63	2-18-2021 12:00:00	4.198909354	411.3017169	2-17-2021 23:56:35	2-18-2021 1:13:01	2-18-2021 12:37:12	2-18-2021 13:53:38	Day
P213.63	2-18-2021 13:00:00	6.075138352	405.9182351	2-17-2021 23:56:35	2-18-2021 1:13:01	2-18-2021 12:37:12	2-18-2021 13:53:38	Dusk
P213.63	2-18-2021 14:00:00	35.12529647	371.8138734	2-17-2021 23:56:35	2-18-2021 1:13:01	2-18-2021 12:37:12	2-18-2021 13:53:38	Night
P213.63	2-18-2021 15:00:00	36.33114895	407.9676017	2-17-2021 23:56:35	2-18-2021 1:13:01	2-18-2021 12:37:12	2-18-2021 13:53:38	Night
P213.63	2-18-2021 16:00:00	2.025041728	406.1734207	2-17-2021 23:56:35	2-18-2021 1:13:01	2-18-2021 12:37:12	2-18-2021 13:53:38	Night
P213.63	2-18-2021 17:00:00	3.473116613	408.6102106	2-17-2021 23:56:35	2-18-2021 1:13:01	2-18-2021 12:37:12	2-18-2021 13:53:38	Night
P213.63	2-18-2021 18:00:00	12.22212326	413.3572179	2-17-2021 23:56:35	2-18-2021 1:13:01	2-18-2021 12:37:12	2-18-2021 13:53:38	Night
P213.63	2-18-2021 19:00:00	15.53521604	407.0707459	2-18-2021 23:55:55	2-19-2021 1:12:16	2-19-2021 12:37:47	2-19-2021 13:54:09	Night
P213.63	2-18-2021 20:00:00	1.107025407	407.5837149	2-18-2021 23:55:55	2-19-2021 1:12:16	2-19-2021 12:37:47	2-19-2021 13:54:09	Night
P213.63	2-18-2021 21:00:00	3.473116613	410.0205049	2-18-2021 23:55:55	2-19-2021 1:12:16	2-19-2021 12:37:47	2-19-2021 13:54:09	Night
P213.63	2-18-2021 22:00:00	6.001932023	411.5569025	2-18-2021 23:55:55	2-19-2021 1:12:16	2-19-2021 12:37:47	2-19-2021 13:54:09	Night
P213.63	2-18-2021 23:00:00	3.000932024	410.7887478	2-18-2021 23:55:55	2-19-2021 1:12:16	2-19-2021 12:37:47	2-19-2021 13:54:09	Night
P213.63	2-19-2021 0:00:00	18.87806452	391.9431713	2-18-2021 23:55:55	2-19-2021 1:12:16	2-19-2021 12:37:47	2-19-2021 13:54:09	Dawn
P213.63	2-19-2021 1:00:00	7.780723746	392.4536309	2-18-2021 23:55:55	2-19-2021 1:12:16	2-19-2021 12:37:47	2-19-2021 13:54:09	Dawn
P213.63	2-19-2021 2:00:00	2.308105448	390.1459231	2-18-2021 23:55:55	2-19-2021 1:12:16	2-19-2021 12:37:47	2-19-2021 13:54:09	Day
P213.63	2-19-2021 3:00:00	7.305114803	390.5328771	2-18-2021 23:55:55	2-19-2021 1:12:16	2-19-2021 12:37:47	2-19-2021 13:54:09	Day
P213.63	2-19-2021 4:00:00	21.1799465	411.686073	2-18-2021 23:55:55	2-19-2021 1:12:16	2-19-2021 12:37:47	2-19-2021 13:54:09	Day
P213.63	2-19-2021 5:00:00	21.92095989	401.1798717	2-18-2021 23:55:55	2-19-2021 1:12:16	2-19-2021 12:37:47	2-19-2021 13:54:09	Day
P213.63	2-19-2021 6:00:00	24.02750193	411.5569025	2-18-2021 23:55:55	2-19-2021 1:12:16	2-19-2021 12:37:47	2-19-2021 13:54:09	Day
P213.63	2-19-2021 7:00:00	6.860534874	412.5798616	2-18-2021 23:55:55	2-19-2021 1:12:16	2-19-2021 12:37:47	2-19-2021 13:54:09	Day
P213.63	2-19-2021 8:00:00	14.62833801	411.0465312	2-18-2021 23:55:55	2-19-2021 1:12:16	2-19-2021 12:37:47	2-19-2021 13:54:09	Day
P213.63	2-19-2021 9:00:00	3.000932023	411.8146859	2-18-2021 23:55:55	2-19-2021 1:12:16	2-19-2021 12:37:47	2-19-2021 13:54:09	Day
P213.63	2-19-2021 10:00:00	3.037565843	409.1231797	2-18-2021 23:55:55	2-19-2021 1:12:16	2-19-2021 12:37:47	2-19-2021 13:54:09	Day
P213.63	2-19-2021 11:00:00	4.543522726	406.1734207	2-18-2021 23:55:55	2-19-2021 1:12:16	2-19-2021 12:37:47	2-19-2021 13:54:09	Day
P213.63	2-19-2021 12:00:00	4.870387357	410.0205049	2-18-2021 23:55:55	2-19-2021 1:12:16	2-19-2021 12:37:47	2-19-2021 13:54:09	Day
P213.63	2-19-2021 13:00:00	400.9078874	164.3461187	2-18-2021 23:55:55	2-19-2021 1:12:16	2-19-2021 12:37:48	2-19-2021 13:54:09	Dusk
P213.63	2-19-2021 14:00:00	628.6798942	132.0511692	2-18-2021 23:55:56	2-19-2021 1:12:18	2-19-2021 12:37:49	2-19-2021 13:54:11	Night
P213.63	2-19-2021 15:00:00	38.31146132	151.9271443	2-18-2021 23:55:56	2-19-2021 1:12:18	2-19-2021 12:37:49	2-19-2021 13:54:11	Night
P213.63	2-19-2021 16:00:00	9.740736582	149.0234371	2-18-2021 23:55:56	2-19-2021 1:12:18	2-19-2021 12:37:49	2-19-2021 13:54:11	Night
P213.63	2-19-2021 17:00:00	719.066227	386.2175943	2-18-2021 23:55:55	2-19-2021 1:12:16	2-19-2021 12:37:48	2-19-2021 13:54:09	Night
P213.63	2-19-2021 18:00:00	187.5588998	405.4051777	2-18-2021 23:55:55	2-19-2021 1:12:16	2-19-2021 12:37:47	2-19-2021 13:54:09	Night
P213.63	2-19-2021 19:00:00	1.012524197	404.5078525	2-19-2021 23:55:13	2-20-2021 1:11:30	2-20-2021 12:38:22	2-20-2021 13:54:39	Night
P213.63	2-19-2021 20:00:00	8.754901213	410.1466082	2-19-2021 23:55:13	2-20-2021 1:11:30	2-20-2021 12:38:22	2-20-2021 13:54:39	Night
P213.63	2-19-2021 21:00:00	5.525704141	406.6863897	2-19-2021 23:55:13	2-20-2021 1:11:30	2-20-2021 12:38:22	2-20-2021 13:54:39	Night
P213.63	2-19-2021 22:00:00	3.473116613	409.1231797	2-19-2021 23:55:13	2-20-2021 1:11:30	2-20-2021 12:38:22	2-20-2021 13:54:39	Night
P213.63	2-20-2021 1:00:00	39.39978841	420.9252829	2-19-2021 23:55:13	2-20-2021 1:11:30	2-20-2021 12:38:22	2-20-2021 13:54:39	Dawn
P213.63	2-20-2021 2:00:00	7.752176423	424.5178872	2-19-2021 23:55:13	2-20-2021 1:11:30	2-20-2021 12:38:22	2-20-2021 13:54:39	Day
P213.63	2-20-2021 3:00:00	6.316008551	419.2598031	2-19-2021 23:55:13	2-20-2021 1:11:30	2-20-2021 12:38:22	2-20-2021 13:54:39	Day
P213.63	2-20-2021 4:00:00	4.430100903	421.3136131	2-19-2021 23:55:13	2-20-2021 1:11:30	2-20-2021 12:38:22	2-20-2021 13:54:39	Day
P213.63	2-20-2021 7:00:00	6.002170691	415.4039867	2-19-2021 23:55:13	2-20-2021 1:11:30	2-20-2021 12:38:22	2-20-2021 13:54:39	Day
P213.63	2-20-2021 8:00:00	610.4800969	184.7798023	2-19-2021 23:55:12	2-20-2021 1:11:29	2-20-2021 12:38:22	2-20-2021 13:54:39	Day
P213.63	2-20-2021 9:00:00	1881.274244	1598.978543	2-19-2021 23:55:10	2-20-2021 1:11:26	2-20-2021 12:38:21	2-20-2021 13:54:37	Day
P213.63	2-20-2021 10:00:00	1461.636559	2218.115645	2-19-2021 23:55:10	2-20-2021 1:11:26	2-20-2021 12:38:22	2-20-2021 13:54:38	Day
P213.63	2-20-2021 11:00:00	3.001937389	2217.979507	2-19-2021 23:55:10	2-20-2021 1:11:26	2-20-2021 12:38:22	2-20-2021 13:54:38	Day
P213.63	2-20-2021 12:00:00	0	2217.979507	2-19-2021 23:55:10	2-20-2021 1:11:26	2-20-2021 12:38:22	2-20-2021 13:54:38	Day
P213.63	2-20-2021 13:00:00	1210.544539	1581.649945	2-19-2021 23:55:10	2-20-2021 1:11:25	2-20-2021 12:38:23	2-20-2021 13:54:38	Dusk
P213.63	2-20-2021 14:00:00	1513.342842	278.3540012	2-19-2021 23:55:10	2-20-2021 1:11:25	2-20-2021 12:38:24	2-20-2021 13:54:39	Night
P213.63	2-20-2021 15:00:00	379.9575815	0	2-19-2021 23:55:09	2-20-2021 1:11:24	2-20-2021 12:38:23	2-20-2021 13:54:38	Night
P213.63	2-20-2021 16:00:00	272.6225195	261.8589068	2-19-2021 23:55:09	2-20-2021 1:11:24	2-20-2021 12:38:23	2-20-2021 13:54:38	Night
P213.63	2-20-2021 17:00:00	2.308494306	263.4737259	2-19-2021 23:55:09	2-20-2021 1:11:24	2-20-2021 12:38:23	2-20-2021 13:54:38	Night
P213.63	2-20-2021 18:00:00	3.001475886	265.0559564	2-19-2021 23:55:09	2-20-2021 1:11:24	2-20-2021 12:38:23	2-20-2021 13:54:38	Night
P213.63	2-20-2021 19:00:00	368.268393	0	2-20-2021 23:54:27	2-21-2021 1:10:38	2-21-2021 12:38:58	2-21-2021 13:55:08	Night
P213.63	2-20-2021 20:00:00	1635.096058	1596.153519	2-20-2021 23:54:28	2-21-2021 1:10:39	2-21-2021 12:38:58	2-21-2021 13:55:09	Night
P213.63	2-20-2021 21:00:00	967.149439	2256.456059	2-20-2021 23:54:30	2-21-2021 1:10:41	2-21-2021 12:39:00	2-21-2021 13:55:11	Night
P213.63	2-20-2021 22:00:00	449.2513238	2649.365291	2-20-2021 23:54:31	2-21-2021 1:10:42	2-21-2021 12:39:00	2-21-2021 13:55:11	Night
P213.63	2-20-2021 23:00:00	677.0594758	1974.946792	2-20-2021 23:54:30	2-21-2021 1:10:42	2-21-2021 12:39:00	2-21-2021 13:55:11	Night
P213.63	2-21-2021 0:00:00	30.23396016	1945.857369	2-20-2021 23:54:30	2-21-2021 1:10:42	2-21-2021 12:39:00	2-21-2021 13:55:11	Dawn
P213.63	2-21-2021 1:00:00	6.860685242	1940.925015	2-20-2021 23:54:30	2-21-2021 1:10:42	2-21-2021 12:39:00	2-21-2021 13:55:11	Dawn
P213.63	2-21-2021 2:00:00	1.501070648	1939.967354	2-20-2021 23:54:30	2-21-2021 1:10:42	2-21-2021 12:39:00	2-21-2021 13:55:11	Day
P213.63	2-21-2021 3:00:00	4.051489968	1939.412143	2-20-2021 23:54:30	2-21-2021 1:10:42	2-21-2021 12:39:00	2-21-2021 13:55:11	Day
P213.63	2-21-2021 4:00:00	6.077245133	1938.593416	2-20-2021 23:54:30	2-21-2021 1:10:42	2-21-2021 12:39:00	2-21-2021 13:55:11	Day
P213.63	2-21-2021 5:00:00	2.308365491	1937.767222	2-20-2021 23:54:30	2-21-2021 1:10:42	2-21-2021 12:39:00	2-21-2021 13:55:11	Day
P213.63	2-21-2021 6:00:00	1.107025407	1938.864247	2-20-2021 23:54:30	2-21-2021 1:10:42	2-21-2021 12:39:00	2-21-2021 13:55:11	Day
P213.63	2-21-2021 7:00:00	6.728143688	1942.58278	2-20-2021 23:54:30	2-21-2021 1:10:42	2-21-2021 12:39:00	2-21-2021 13:55:11	Day
P213.63	2-21-2021 8:00:00	40.55654691	1953.427862	2-20-2021 23:54:30	2-21-2021 1:10:42	2-21-2021 12:39:00	2-21-2021 13:55:11	Day
P213.63	2-21-2021 9:00:00	4.543565983	1957.942375	2-20-2021 23:54:30	2-21-2021 1:10:42	2-21-2021 12:39:00	2-21-2021 13:55:11	Day
P213.63	2-21-2021 10:00:00	53.57692391	1907.110718	2-20-2021 23:54:30	2-21-2021 1:10:42	2-21-2021 12:39:00	2-21-2021 13:55:11	Day
P213.63	2-21-2021 11:00:00	44.20991578	1947.925231	2-20-2021 23:54:30	2-21-2021 1:10:42	2-21-2021 12:39:00	2-21-2021 13:55:11	Day
P213.63	2-21-2021 12:00:00	3.75989059	1950.466965	2-20-2021 23:54:30	2-21-2021 1:10:42	2-21-2021 12:39:00	2-21-2021 13:55:11	Day
P213.63	2-21-2021 13:00:00	560.6470954	1876.28858	2-20-2021 23:54:29	2-21-2021 1:10:40	2-21-2021 12:38:59	2-21-2021 13:55:10	Dusk
P213.63	2-21-2021 14:00:00	387.3892415	1730.090662	2-20-2021 23:54:28	2-21-2021 1:10:39	2-21-2021 12:38:58	2-21-2021 13:55:09	Night
P213.63	2-21-2021 15:00:00	2.025748378	1730.413764	2-20-2021 23:54:28	2-21-2021 1:10:39	2-21-2021 12:38:58	2-21-2021 13:55:09	Night
P213.63	2-21-2021 16:00:00	2.215050114	1728.227246	2-20-2021 23:54:28	2-21-2021 1:10:39	2-21-2021 12:38:58	2-21-2021 13:55:09	Night
P213.63	2-21-2021 17:00:00	372.5939847	1698.389094	2-20-2021 23:54:27	2-21-2021 1:10:39	2-21-2021 12:38:57	2-21-2021 13:55:08	Night
P213.63	2-21-2021 18:00:00	1073.94173	2014.444292	2-20-2021 23:54:27	2-21-2021 1:10:38	2-21-2021 12:38:56	2-21-2021 13:55:08	Night
P213.63	2-21-2021 19:00:00	1779.534458	1427.059735	2-21-2021 23:53:43	2-22-2021 1:09:51	2-22-2021 12:39:29	2-22-2021 13:55:37	Night
P213.63	2-21-2021 20:00:00	441.8261661	1127.448052	2-21-2021 23:53:44	2-22-2021 1:09:52	2-22-2021 12:39:30	2-22-2021 13:55:38	Night
P213.63	2-21-2021 21:00:00	1313.744548	445.1660674	2-21-2021 23:53:47	2-22-2021 1:09:55	2-22-2021 12:39:33	2-22-2021 13:55:41	Night
P213.63	2-21-2021 22:00:00	286.6497405	328.0522041	2-21-2021 23:53:47	2-22-2021 1:09:56	2-22-2021 12:39:33	2-22-2021 13:55:41	Night
P213.63	2-21-2021 23:00:00	9.365312981	318.927249	2-21-2021 23:53:47	2-22-2021 1:09:56	2-22-2021 12:39:33	2-22-2021 13:55:41	Night
P213.63	2-22-2021 0:00:00	9.849232356	315.7293684	2-21-2021 23:53:48	2-22-2021 1:09:56	2-22-2021 12:39:33	2-22-2021 13:55:41	Dawn
P213.63	2-22-2021 1:00:00	26.29594873	327.1326497	2-21-2021 23:53:47	2-22-2021 1:09:56	2-22-2021 12:39:33	2-22-2021 13:55:41	Dawn
P213.63	2-22-2021 2:00:00	17.49161088	309.6522033	2-21-2021 23:53:47	2-22-2021 1:09:56	2-22-2021 12:39:33	2-22-2021 13:55:41	Day
P213.63	2-22-2021 5:00:00	166.4172759	383.5395117	2-21-2021 23:53:48	2-22-2021 1:09:56	2-22-2021 12:39:33	2-22-2021 13:55:42	Day
P213.63	2-22-2021 6:00:00	968.9794113	1050.371109	2-21-2021 23:53:50	2-22-2021 1:09:58	2-22-2021 12:39:36	2-22-2021 13:55:44	Day
P213.63	2-22-2021 7:00:00	1417.133304	862.4225091	2-21-2021 23:53:49	2-22-2021 1:09:57	2-22-2021 12:39:33	2-22-2021 13:55:42	Day
P213.63	2-22-2021 8:00:00	1412.072328	238.1021813	2-21-2021 23:53:45	2-22-2021 1:09:54	2-22-2021 12:39:30	2-22-2021 13:55:39	Day
P213.63	2-22-2021 9:00:00	738.5531934	0	2-21-2021 23:53:47	2-22-2021 1:09:55	2-22-2021 12:39:32	2-22-2021 13:55:40	Day
P213.63	2-22-2021 10:00:00	3.000747575	0	2-21-2021 23:53:47	2-22-2021 1:09:55	2-22-2021 12:39:32	2-22-2021 13:55:40	Day
P213.63	2-22-2021 11:00:00	1054.143695	415.650787	2-21-2021 23:53:49	2-22-2021 1:09:57	2-22-2021 12:39:34	2-22-2021 13:55:42	Day
P213.63	2-22-2021 12:00:00	1669.044054	1963.035383	2-21-2021 23:53:51	2-22-2021 1:09:59	2-22-2021 12:39:37	2-22-2021 13:55:45	Day
P213.63	2-22-2021 13:00:00	10.75804646	1958.77149	2-21-2021 23:53:51	2-22-2021 1:09:59	2-22-2021 12:39:37	2-22-2021 13:55:45	Dusk
P213.63	2-22-2021 14:00:00	443.9275204	2388.249456	2-21-2021 23:53:52	2-22-2021 1:09:59	2-22-2021 12:39:38	2-22-2021 13:55:46	Night
P213.63	2-22-2021 15:00:00	1435.287764	2544.980051	2-21-2021 23:53:54	2-22-2021 1:10:02	2-22-2021 12:39:41	2-22-2021 13:55:48	Night
P213.63	2-22-2021 16:00:00	225.9856015	2748.868342	2-21-2021 23:53:54	2-22-2021 1:10:01	2-22-2021 12:39:41	2-22-2021 13:55:48	Night
P213.63	2-22-2021 17:00:00	3.233901855	2751.746781	2-21-2021 23:53:54	2-22-2021 1:10:01	2-22-2021 12:39:41	2-22-2021 13:55:48	Night
P213.63	2-22-2021 18:00:00	192.3064683	2610.883138	2-21-2021 23:53:54	2-22-2021 1:10:01	2-22-2021 12:39:41	2-22-2021 13:55:48	Night
P213.63	2-22-2021 19:00:00	1947.54937	890.4698918	2-22-2021 23:53:10	2-23-2021 1:09:12	2-23-2021 12:40:16	2-23-2021 13:56:19	Night
P213.63	2-22-2021 20:00:00	153.0285338	1040.147584	2-22-2021 23:53:10	2-23-2021 1:09:13	2-23-2021 12:40:16	2-23-2021 13:56:19	Night
P213.63	2-22-2021 21:00:00	620.6707103	1564.687662	2-22-2021 23:53:11	2-23-2021 1:09:14	2-23-2021 12:40:17	2-23-2021 13:56:20	Night
P213.63	2-22-2021 22:00:00	941.155558	623.5844075	2-22-2021 23:53:10	2-23-2021 1:09:12	2-23-2021 12:40:16	2-23-2021 13:56:19	Night
P213.63	2-22-2021 23:00:00	851.5520345	920.211752	2-22-2021 23:53:12	2-23-2021 1:09:14	2-23-2021 12:40:18	2-23-2021 13:56:21	Night
P213.63	2-23-2021 0:00:00	3.890822761	916.6504281	2-22-2021 23:53:12	2-23-2021 1:09:14	2-23-2021 12:40:18	2-23-2021 13:56:21	Dawn
P213.63	2-23-2021 1:00:00	4.617570729	919.3875478	2-22-2021 23:53:12	2-23-2021 1:09:14	2-23-2021 12:40:18	2-23-2021 13:56:21	Dawn
P213.63	2-23-2021 2:00:00	3.234091062	917.8826518	2-22-2021 23:53:12	2-23-2021 1:09:14	2-23-2021 12:40:18	2-23-2021 13:56:21	Day
P213.63	2-23-2021 3:00:00	2.434968725	919.9435817	2-22-2021 23:53:12	2-23-2021 1:09:14	2-23-2021 12:40:18	2-23-2021 13:56:21	Day
P213.63	2-23-2021 4:00:00	3.001557103	922.4069904	2-22-2021 23:53:12	2-23-2021 1:09:14	2-23-2021 12:40:18	2-23-2021 13:56:21	Day
P213.63	2-23-2021 5:00:00	3.890822761	918.8461673	2-22-2021 23:53:12	2-23-2021 1:09:14	2-23-2021 12:40:18	2-23-2021 13:56:21	Day
P213.63	2-23-2021 6:00:00	6.003510631	914.999756	2-22-2021 23:53:12	2-23-2021 1:09:14	2-23-2021 12:40:18	2-23-2021 13:56:21	Day
P213.63	2-23-2021 7:00:00	6.177977015	913.0917934	2-22-2021 23:53:12	2-23-2021 1:09:14	2-23-2021 12:40:18	2-23-2021 13:56:21	Day
P213.63	2-23-2021 8:00:00	4.871053916	908.4370561	2-22-2021 23:53:12	2-23-2021 1:09:14	2-23-2021 12:40:18	2-23-2021 13:56:21	Day
P213.63	2-23-2021 9:00:00	1.013024185	908.3074479	2-22-2021 23:53:12	2-23-2021 1:09:14	2-23-2021 12:40:18	2-23-2021 13:56:21	Day
P213.63	2-23-2021 10:00:00	12.11459775	916.2359889	2-22-2021 23:53:12	2-23-2021 1:09:14	2-23-2021 12:40:18	2-23-2021 13:56:21	Day
P213.63	2-23-2021 11:00:00	0	916.2359889	2-22-2021 23:53:12	2-23-2021 1:09:14	2-23-2021 12:40:18	2-23-2021 13:56:21	Day
P213.63	2-23-2021 12:00:00	6.315771066	910.3368533	2-22-2021 23:53:12	2-23-2021 1:09:14	2-23-2021 12:40:18	2-23-2021 13:56:21	Day
P213.63	2-23-2021 13:00:00	15.8714498	899.8584067	2-22-2021 23:53:12	2-23-2021 1:09:14	2-23-2021 12:40:18	2-23-2021 13:56:21	Dusk
P213.63	2-23-2021 14:00:00	21.01110064	917.0567771	2-22-2021 23:53:12	2-23-2021 1:09:14	2-23-2021 12:40:18	2-23-2021 13:56:21	Night
P213.63	2-23-2021 15:00:00	201.2103943	935.7511301	2-22-2021 23:53:12	2-23-2021 1:09:15	2-23-2021 12:40:19	2-23-2021 13:56:22	Night
P213.63	2-23-2021 16:00:00	64.53378204	975.8406524	2-22-2021 23:53:12	2-23-2021 1:09:15	2-23-2021 12:40:19	2-23-2021 13:56:22	Night
P213.63	2-23-2021 17:00:00	2.435506485	977.9019856	2-22-2021 23:53:12	2-23-2021 1:09:15	2-23-2021 12:40:19	2-23-2021 13:56:22	Night
P213.63	2-23-2021 18:00:00	2.435506485	975.8406524	2-22-2021 23:53:12	2-23-2021 1:09:15	2-23-2021 12:40:19	2-23-2021 13:56:22	Night
P213.63	2-23-2021 19:00:00	264.2131935	908.700585	2-23-2021 23:52:25	2-24-2021 1:08:25	2-24-2021 12:40:51	2-24-2021 13:56:50	Night
P213.63	2-23-2021 20:00:00	9.365477374	917.8826518	2-23-2021 23:52:25	2-24-2021 1:08:25	2-24-2021 12:40:51	2-24-2021 13:56:50	Night
P213.63	2-23-2021 21:00:00	634.8682401	1454.766048	2-23-2021 23:52:25	2-24-2021 1:08:25	2-24-2021 12:40:51	2-24-2021 13:56:50	Night
P213.63	2-23-2021 22:00:00	697.4276599	1115.742472	2-23-2021 23:52:24	2-24-2021 1:08:23	2-24-2021 12:40:49	2-24-2021 13:56:49	Night
P213.63	2-23-2021 23:00:00	216.302701	1254.63589	2-23-2021 23:52:24	2-24-2021 1:08:23	2-24-2021 12:40:49	2-24-2021 13:56:48	Night
P213.63	2-24-2021 0:00:00	42.83216139	1296.570456	2-23-2021 23:52:24	2-24-2021 1:08:23	2-24-2021 12:40:49	2-24-2021 13:56:48	Dawn
P213.63	2-24-2021 1:00:00	2.025855533	1296.093567	2-23-2021 23:52:24	2-24-2021 1:08:23	2-24-2021 12:40:49	2-24-2021 13:56:48	Dawn
P213.63	2-24-2021 2:00:00	181.4793546	1273.660255	2-23-2021 23:52:23	2-24-2021 1:08:23	2-24-2021 12:40:49	2-24-2021 13:56:48	Day
P213.63	2-24-2021 3:00:00	5.628925902	1268.051617	2-23-2021 23:52:23	2-24-2021 1:08:23	2-24-2021 12:40:49	2-24-2021 13:56:48	Day
P213.63	2-24-2021 4:00:00	3.234184435	1268.866998	2-23-2021 23:52:23	2-24-2021 1:08:23	2-24-2021 12:40:49	2-24-2021 13:56:48	Day
P213.63	2-24-2021 5:00:00	7.81697477	1276.678778	2-23-2021 23:52:23	2-24-2021 1:08:23	2-24-2021 12:40:49	2-24-2021 13:56:48	Day
P213.63	2-24-2021 6:00:00	56.85472873	1309.826798	2-23-2021 23:52:23	2-24-2021 1:08:22	2-24-2021 12:40:48	2-24-2021 13:56:48	Day
P213.63	2-24-2021 7:00:00	1654.071375	1248.798672	2-23-2021 23:52:19	2-24-2021 1:08:19	2-24-2021 12:40:45	2-24-2021 13:56:44	Day
P213.63	2-24-2021 8:00:00	2250.117662	1528.466331	2-23-2021 23:52:14	2-24-2021 1:08:13	2-24-2021 12:40:39	2-24-2021 13:56:39	Day
P213.63	2-24-2021 9:00:00	363.9634011	1473.608158	2-23-2021 23:52:13	2-24-2021 1:08:12	2-24-2021 12:40:38	2-24-2021 13:56:38	Day
P213.63	2-24-2021 10:00:00	4.200223923	1473.404885	2-23-2021 23:52:13	2-24-2021 1:08:12	2-24-2021 12:40:38	2-24-2021 13:56:38	Day
P213.63	2-24-2021 11:00:00	9.004291677	1478.582517	2-23-2021 23:52:13	2-24-2021 1:08:12	2-24-2021 12:40:38	2-24-2021 13:56:38	Day
P213.63	2-24-2021 12:00:00	3.890703999	1475.771388	2-23-2021 23:52:13	2-24-2021 1:08:12	2-24-2021 12:40:38	2-24-2021 13:56:38	Day
P213.63	2-24-2021 13:00:00	204.2379672	1348.165579	2-23-2021 23:52:13	2-24-2021 1:08:12	2-24-2021 12:40:38	2-24-2021 13:56:37	Dusk
P213.63	2-24-2021 14:00:00	625.7577408	799.1924385	2-23-2021 23:52:12	2-24-2021 1:08:11	2-24-2021 12:40:37	2-24-2021 13:56:36	Night
P213.63	2-24-2021 15:00:00	260.8283332	783.3574534	2-23-2021 23:52:12	2-24-2021 1:08:11	2-24-2021 12:40:38	2-24-2021 13:56:37	Night
P213.63	2-24-2021 16:00:00	576.51275	313.6462509	2-23-2021 23:52:13	2-24-2021 1:08:12	2-24-2021 12:40:39	2-24-2021 13:56:38	Night
P213.63	2-24-2021 17:00:00	3.001543876	311.4265795	2-23-2021 23:52:13	2-24-2021 1:08:12	2-24-2021 12:40:39	2-24-2021 13:56:38	Night
P213.63	2-24-2021 18:00:00	217.3976861	234.7150846	2-23-2021 23:52:12	2-24-2021 1:08:11	2-24-2021 12:40:38	2-24-2021 13:56:37	Night
P213.63	2-24-2021 19:00:00	822.2926002	238.8189185	2-24-2021 23:51:27	2-25-2021 1:07:23	2-25-2021 12:41:12	2-25-2021 13:57:08	Night
P213.63	2-24-2021 20:00:00	1203.318946	225.3985997	2-24-2021 23:51:30	2-25-2021 1:07:25	2-25-2021 12:41:15	2-25-2021 13:57:11	Night
P213.63	2-24-2021 21:00:00	1627.443198	388.8048855	2-24-2021 23:51:34	2-25-2021 1:07:29	2-25-2021 12:41:19	2-25-2021 13:57:15	Night
P213.63	2-24-2021 22:00:00	1019.373034	595.1109743	2-24-2021 23:51:36	2-25-2021 1:07:32	2-25-2021 12:41:21	2-25-2021 13:57:17	Night
P213.63	2-25-2021 3:00:00	5.184636415	583.5735152	2-24-2021 23:51:36	2-25-2021 1:07:32	2-25-2021 12:41:21	2-25-2021 13:57:17	Day
P213.63	2-25-2021 4:00:00	9.259744307	576.9305135	2-24-2021 23:51:36	2-25-2021 1:07:32	2-25-2021 12:41:21	2-25-2021 13:57:17	Day
P213.63	2-25-2021 5:00:00	35.56462064	541.6032622	2-24-2021 23:51:36	2-25-2021 1:07:32	2-25-2021 12:41:21	2-25-2021 13:57:17	Day
P213.63	2-25-2021 6:00:00	132.1229228	489.5471861	2-24-2021 23:51:36	2-25-2021 1:07:31	2-25-2021 12:41:21	2-25-2021 13:57:17	Day
P213.63	2-25-2021 7:00:00	32.88663417	521.4838104	2-24-2021 23:51:36	2-25-2021 1:07:31	2-25-2021 12:41:21	2-25-2021 13:57:17	Day
P213.63	2-25-2021 8:00:00	1.012924188	521.4685069	2-24-2021 23:51:36	2-25-2021 1:07:31	2-25-2021 12:41:21	2-25-2021 13:57:17	Day
P213.63	2-25-2021 9:00:00	4.871217713	525.8736813	2-24-2021 23:51:36	2-25-2021 1:07:31	2-25-2021 12:41:21	2-25-2021 13:57:17	Day
P213.63	2-25-2021 10:00:00	4.502907878	522.5906975	2-24-2021 23:51:36	2-25-2021 1:07:31	2-25-2021 12:41:21	2-25-2021 13:57:17	Day
P213.63	2-25-2021 11:00:00	30.6479515	502.4188228	2-24-2021 23:51:35	2-25-2021 1:07:31	2-25-2021 12:41:21	2-25-2021 13:57:17	Day
P213.63	2-25-2021 12:00:00	3.760324307	504.4542079	2-24-2021 23:51:36	2-25-2021 1:07:31	2-25-2021 12:41:21	2-25-2021 13:57:17	Day
P213.63	2-25-2021 13:00:00	2.308805901	505.6743555	2-24-2021 23:51:35	2-25-2021 1:07:31	2-25-2021 12:41:21	2-25-2021 13:57:17	Dusk
P213.63	2-25-2021 14:00:00	3.234467018	504.3997361	2-24-2021 23:51:36	2-25-2021 1:07:31	2-25-2021 12:41:21	2-25-2021 13:57:17	Night
P213.63	2-25-2021 15:00:00	28.05411759	525.9294856	2-24-2021 23:51:36	2-25-2021 1:07:31	2-25-2021 12:41:21	2-25-2021 13:57:17	Night
P213.63	2-25-2021 16:00:00	28.71136789	502.0854667	2-24-2021 23:51:36	2-25-2021 1:07:31	2-25-2021 12:41:21	2-25-2021 13:57:17	Night
P213.63	2-25-2021 17:00:00	2.308805901	503.2942525	2-24-2021 23:51:36	2-25-2021 1:07:31	2-25-2021 12:41:21	2-25-2021 13:57:17	Night
P213.63	2-25-2021 18:00:00	2.434841999	505.5595792	2-24-2021 23:51:36	2-25-2021 1:07:31	2-25-2021 12:41:21	2-25-2021 13:57:17	Night
P213.63	2-25-2021 19:00:00	22.57820765	514.8250063	2-25-2021 23:50:47	2-26-2021 1:06:40	2-26-2021 12:41:53	2-26-2021 13:57:45	Night
P213.63	2-25-2021 20:00:00	5.240116312	518.1059458	2-25-2021 23:50:47	2-26-2021 1:06:40	2-26-2021 12:41:53	2-26-2021 13:57:45	Night
P213.63	2-25-2021 21:00:00	6.316008551	512.5976102	2-25-2021 23:50:47	2-26-2021 1:06:40	2-26-2021 12:41:53	2-26-2021 13:57:45	Night
P213.63	2-25-2021 22:00:00	146.4740721	588.3076419	2-25-2021 23:50:48	2-26-2021 1:06:40	2-26-2021 12:41:53	2-26-2021 13:57:46	Night
P213.63	2-25-2021 23:00:00	17.36588608	605.6203521	2-25-2021 23:50:48	2-26-2021 1:06:40	2-26-2021 12:41:53	2-26-2021 13:57:46	Night
P213.63	2-26-2021 0:00:00	4.544347765	601.0760866	2-25-2021 23:50:48	2-26-2021 1:06:40	2-26-2021 12:41:53	2-26-2021 13:57:46	Dawn
P213.63	2-26-2021 1:00:00	12.34785674	589.6436766	2-25-2021 23:50:48	2-26-2021 1:06:40	2-26-2021 12:41:53	2-26-2021 13:57:46	Dawn
P213.63	2-26-2021 2:00:00	5.064920931	588.5269704	2-25-2021 23:50:48	2-26-2021 1:06:40	2-26-2021 12:41:53	2-26-2021 13:57:46	Day
P213.63	2-26-2021 3:00:00	4.501828119	591.1232194	2-25-2021 23:50:48	2-26-2021 1:06:40	2-26-2021 12:41:53	2-26-2021 13:57:46	Day
P213.63	2-26-2021 4:00:00	162.6022524	491.7015686	2-25-2021 23:50:47	2-26-2021 1:06:40	2-26-2021 12:41:53	2-26-2021 13:57:45	Day
P213.63	2-26-2021 5:00:00	3.234533693	492.7356263	2-25-2021 23:50:47	2-26-2021 1:06:40	2-26-2021 12:41:53	2-26-2021 13:57:45	Day
P213.63	2-26-2021 6:00:00	22.5137684	514.8114973	2-25-2021 23:50:47	2-26-2021 1:06:40	2-26-2021 12:41:53	2-26-2021 13:57:45	Day
P213.63	2-26-2021 7:00:00	290.7665055	739.1585089	2-25-2021 23:50:48	2-26-2021 1:06:40	2-26-2021 12:41:53	2-26-2021 13:57:46	Day
P213.63	2-26-2021 8:00:00	846.7073505	892.7006362	2-25-2021 23:50:50	2-26-2021 1:06:42	2-26-2021 12:41:55	2-26-2021 13:57:48	Day
P213.63	2-26-2021 9:00:00	505.8912436	1165.215118	2-25-2021 23:50:49	2-26-2021 1:06:42	2-26-2021 12:41:55	2-26-2021 13:57:47	Day
P213.63	2-26-2021 10:00:00	111.8739449	1063.941564	2-25-2021 23:50:49	2-26-2021 1:06:42	2-26-2021 12:41:55	2-26-2021 13:57:47	Day
P213.63	2-26-2021 11:00:00	786.3401154	519.2690406	2-25-2021 23:50:47	2-26-2021 1:06:40	2-26-2021 12:41:53	2-26-2021 13:57:45	Day
P213.63	2-26-2021 12:00:00	3.001951858	521.5203208	2-25-2021 23:50:47	2-26-2021 1:06:40	2-26-2021 12:41:53	2-26-2021 13:57:45	Day
P213.63	2-26-2021 13:00:00	1.500609373	520.3942333	2-25-2021 23:50:47	2-26-2021 1:06:40	2-26-2021 12:41:53	2-26-2021 13:57:45	Dusk
P213.63	2-26-2021 14:00:00	9.259689023	512.576483	2-25-2021 23:50:47	2-26-2021 1:06:40	2-26-2021 12:41:53	2-26-2021 13:57:45	Night
P213.63	2-26-2021 15:00:00	22.28602026	506.5595191	2-25-2021 23:50:47	2-26-2021 1:06:40	2-26-2021 12:41:53	2-26-2021 13:57:45	Night
P213.63	2-26-2021 16:00:00	4.870674902	502.0368705	2-25-2021 23:50:47	2-26-2021 1:06:40	2-26-2021 12:41:53	2-26-2021 13:57:45	Night
P213.63	2-26-2021 17:00:00	3.472974109	505.3090801	2-25-2021 23:50:47	2-26-2021 1:06:40	2-26-2021 12:41:53	2-26-2021 13:57:45	Night
P213.63	2-26-2021 18:00:00	661.1413791	752.5485477	2-25-2021 23:50:46	2-26-2021 1:06:38	2-26-2021 12:41:51	2-26-2021 13:57:44	Night
P213.63	2-26-2021 19:00:00	1832.715037	855.4942084	2-26-2021 23:49:52	2-27-2021 1:05:42	2-27-2021 12:42:18	2-27-2021 13:58:08	Night
P213.63	2-26-2021 20:00:00	1587.201122	1015.00724	2-26-2021 23:49:49	2-27-2021 1:05:38	2-27-2021 12:42:15	2-27-2021 13:58:04	Night
P213.63	2-26-2021 21:00:00	243.6546642	1151.670059	2-26-2021 23:49:48	2-27-2021 1:05:38	2-27-2021 12:42:14	2-27-2021 13:58:04	Night
P213.63	2-26-2021 22:00:00	819.9430873	1894.692933	2-26-2021 23:49:49	2-27-2021 1:05:39	2-27-2021 12:42:15	2-27-2021 13:58:05	Night
P213.63	2-26-2021 23:00:00	250.635643	1676.499497	2-26-2021 23:49:49	2-27-2021 1:05:39	2-27-2021 12:42:15	2-27-2021 13:58:04	Night
P213.63	2-27-2021 0:00:00	12.60047849	1679.179086	2-26-2021 23:49:49	2-27-2021 1:05:39	2-27-2021 12:42:15	2-27-2021 13:58:04	Dawn
P213.63	2-27-2021 1:00:00	2.308717369	1677.975304	2-26-2021 23:49:49	2-27-2021 1:05:39	2-27-2021 12:42:15	2-27-2021 13:58:04	Dawn
P213.63	2-27-2021 2:00:00	7.816889471	1670.281924	2-26-2021 23:49:49	2-27-2021 1:05:39	2-27-2021 12:42:15	2-27-2021 13:58:04	Day
P213.63	2-27-2021 3:00:00	8.359792881	1674.377866	2-26-2021 23:49:49	2-27-2021 1:05:39	2-27-2021 12:42:14	2-27-2021 13:58:04	Day
P213.63	2-27-2021 4:00:00	18.00858335	1687.164991	2-26-2021 23:49:49	2-27-2021 1:05:39	2-27-2021 12:42:14	2-27-2021 13:58:04	Day
P213.63	2-27-2021 5:00:00	13.50610486	1677.566163	2-26-2021 23:49:49	2-27-2021 1:05:39	2-27-2021 12:42:14	2-27-2021 13:58:04	Day
P213.63	2-27-2021 6:00:00	810.5238523	2076.567941	2-26-2021 23:49:48	2-27-2021 1:05:38	2-27-2021 12:42:13	2-27-2021 13:58:04	Day
P213.63	2-27-2021 7:00:00	1099.210292	2225.324135	2-26-2021 23:49:48	2-27-2021 1:05:38	2-27-2021 12:42:13	2-27-2021 13:58:03	Day
P213.63	2-27-2021 8:00:00	367.7063309	1857.617913	2-26-2021 23:49:48	2-27-2021 1:05:38	2-27-2021 12:42:13	2-27-2021 13:58:03	Day
P213.63	2-27-2021 9:00:00	926.4271617	1167.414607	2-26-2021 23:49:48	2-27-2021 1:05:38	2-27-2021 12:42:12	2-27-2021 13:58:03	Day
P213.63	2-27-2021 10:00:00	142.1309769	1039.463104	2-26-2021 23:49:48	2-27-2021 1:05:39	2-27-2021 12:42:12	2-27-2021 13:58:03	Day
P213.63	2-27-2021 11:00:00	233.1192352	863.34986	2-26-2021 23:49:48	2-27-2021 1:05:39	2-27-2021 12:42:13	2-27-2021 13:58:04	Day
P213.63	2-27-2021 12:00:00	905.913162	0	2-26-2021 23:49:50	2-27-2021 1:05:41	2-27-2021 12:42:14	2-27-2021 13:58:05	Day
P213.63	2-27-2021 13:00:00	534.7877553	468.8694041	2-26-2021 23:49:50	2-27-2021 1:05:41	2-27-2021 12:42:14	2-27-2021 13:58:05	Dusk
P213.63	2-27-2021 14:00:00	1048.872315	1482.782717	2-26-2021 23:49:49	2-27-2021 1:05:40	2-27-2021 12:42:14	2-27-2021 13:58:04	Night
P213.63	2-27-2021 15:00:00	63.84686399	1522.472431	2-26-2021 23:49:49	2-27-2021 1:05:40	2-27-2021 12:42:14	2-27-2021 13:58:05	Night
P213.63	2-27-2021 16:00:00	5.895306947	1528.2569	2-26-2021 23:49:49	2-27-2021 1:05:40	2-27-2021 12:42:14	2-27-2021 13:58:05	Night
P213.63	2-27-2021 17:00:00	5.371396932	1524.355623	2-26-2021 23:49:49	2-27-2021 1:05:40	2-27-2021 12:42:14	2-27-2021 13:58:05	Night
P213.63	2-27-2021 18:00:00	320.7022292	1634.091385	2-26-2021 23:49:50	2-27-2021 1:05:40	2-27-2021 12:42:15	2-27-2021 13:58:05	Night
P213.63	2-27-2021 19:00:00	1204.215086	2386.931254	2-27-2021 23:48:58	2-28-2021 1:04:45	2-28-2021 12:42:44	2-28-2021 13:58:32	Night
P213.63	2-27-2021 20:00:00	1167.259581	1723.35028	2-27-2021 23:48:58	2-28-2021 1:04:46	2-28-2021 12:42:45	2-28-2021 13:58:33	Night
P213.63	2-27-2021 21:00:00	1212.132094	529.4434592	2-27-2021 23:48:59	2-28-2021 1:04:45	2-28-2021 12:42:46	2-28-2021 13:58:33	Night
P213.63	2-27-2021 22:00:00	1138.482883	197.0527214	2-27-2021 23:49:01	2-28-2021 1:04:48	2-28-2021 12:42:49	2-28-2021 13:58:35	Night
P213.63	2-27-2021 23:00:00	768.7347935	965.5437205	2-27-2021 23:49:01	2-28-2021 1:04:48	2-28-2021 12:42:49	2-28-2021 13:58:35	Night
P213.63	2-28-2021 0:00:00	4.200449814	964.4375095	2-27-2021 23:49:01	2-28-2021 1:04:48	2-28-2021 12:42:49	2-28-2021 13:58:35	Dawn
P213.63	2-28-2021 1:00:00	40.3241422	999.8667276	2-27-2021 23:49:01	2-28-2021 1:04:48	2-28-2021 12:42:49	2-28-2021 13:58:35	Dawn
P213.63	2-28-2021 2:00:00	1.012924188	999.8665439	2-27-2021 23:49:01	2-28-2021 1:04:48	2-28-2021 12:42:49	2-28-2021 13:58:35	Day
P213.63	2-28-2021 3:00:00	1.108025383	1000.974569	2-27-2021 23:49:01	2-28-2021 1:04:48	2-28-2021 12:42:49	2-28-2021 13:58:35	Day
P213.63	2-28-2021 4:00:00	4.544335663	996.5442828	2-27-2021 23:49:01	2-28-2021 1:04:48	2-28-2021 12:42:49	2-28-2021 13:58:35	Day
P213.63	2-28-2021 5:00:00	271.7979902	1255.652261	2-27-2021 23:49:01	2-28-2021 1:04:48	2-28-2021 12:42:49	2-28-2021 13:58:36	Day
P213.63	2-28-2021 6:00:00	6.720830026	1262.295413	2-27-2021 23:49:01	2-28-2021 1:04:48	2-28-2021 12:42:49	2-28-2021 13:58:36	Day
P213.63	2-28-2021 7:00:00	11.48333796	1273.368695	2-27-2021 23:49:01	2-28-2021 1:04:48	2-28-2021 12:42:49	2-28-2021 13:58:36	Day
P213.63	2-28-2021 10:00:00	30.72764514	1293.301129	2-27-2021 23:49:01	2-28-2021 1:04:48	2-28-2021 12:42:49	2-28-2021 13:58:36	Day
P213.63	2-28-2021 11:00:00	6.926064686	1289.978172	2-27-2021 23:49:01	2-28-2021 1:04:48	2-28-2021 12:42:49	2-28-2021 13:58:36	Day
P213.63	2-28-2021 12:00:00	4.200353534	1291.086408	2-27-2021 23:49:01	2-28-2021 1:04:48	2-28-2021 12:42:49	2-28-2021 13:58:36	Day
P213.63	2-28-2021 13:00:00	17.74724119	1273.3683	2-27-2021 23:49:01	2-28-2021 1:04:48	2-28-2021 12:42:49	2-28-2021 13:58:36	Dusk
P213.63	2-28-2021 14:00:00	168.3588726	1235.816504	2-27-2021 23:49:01	2-28-2021 1:04:48	2-28-2021 12:42:48	2-28-2021 13:58:35	Night
P213.63	2-28-2021 15:00:00	938.376812	1655.558535	2-27-2021 23:48:59	2-28-2021 1:04:46	2-28-2021 12:42:46	2-28-2021 13:58:33	Night
P213.63	2-28-2021 16:00:00	688.0780233	2319.9116	2-27-2021 23:49:00	2-28-2021 1:04:47	2-28-2021 12:42:46	2-28-2021 13:58:34	Night
P213.63	2-28-2021 17:00:00	694.7132073	2482.143014	2-27-2021 23:49:00	2-28-2021 1:04:47	2-28-2021 12:42:46	2-28-2021 13:58:34	Night
P213.63	2-28-2021 18:00:00	1333.578084	1866.519806	2-27-2021 23:48:57	2-28-2021 1:04:45	2-28-2021 12:42:44	2-28-2021 13:58:32	Night
P213.63	2-28-2021 19:00:00	1300.054403	729.46716	2-28-2021 23:48:06	03-01-2021 01:03	03-01-2021 12:43	03-01-2021 13:59	Night
P213.63	2-28-2021 20:00:00	437.3465871	389.6334285	2-28-2021 23:48:06	03-01-2021 01:03	03-01-2021 12:43	03-01-2021 13:58	Night
P213.63	2-28-2021 21:00:00	1009.524934	282.23763	2-28-2021 23:48:08	03-01-2021 01:03	03-01-2021 12:43	03-01-2021 13:59	Night
P213.63	2-28-2021 22:00:00	1102.801211	953.363643	2-28-2021 23:48:10	03-01-2021 01:03	03-01-2021 12:43	03-01-2021 13:59	Night
P213.63	2-28-2021 23:00:00	333.5588469	1271.1558	2-28-2021 23:48:10	03-01-2021 01:03	03-01-2021 12:43	03-01-2021 13:59	Night
P213.63	03-01-2021 00:00	11.21426766	1278.916474	2-28-2021 23:48:10	03-01-2021 01:03	03-01-2021 12:43	03-01-2021 13:59	Dawn
P213.63	03-01-2021 01:00	3.234090242	1280.019937	2-28-2021 23:48:10	03-01-2021 01:03	03-01-2021 12:43	03-01-2021 13:59	Dawn
P213.63	03-01-2021 02:00	4.61783296	1282.145022	2-28-2021 23:48:10	03-01-2021 01:03	03-01-2021 12:43	03-01-2021 13:59	Day
P213.63	03-01-2021 03:00	3.322077556	1278.839722	2-28-2021 23:48:10	03-01-2021 01:03	03-01-2021 12:43	03-01-2021 13:59	Day
P213.63	03-01-2021 04:00	7.176516693	1277.802325	2-28-2021 23:48:10	03-01-2021 01:03	03-01-2021 12:43	03-01-2021 13:59	Day
P213.63	03-01-2021 05:00	7.7824176	1284.451225	2-28-2021 23:48:10	03-01-2021 01:03	03-01-2021 12:43	03-01-2021 13:59	Day
P213.63	03-01-2021 06:00	7.306344405	1277.803512	2-28-2021 23:48:10	03-01-2021 01:03	03-01-2021 12:43	03-01-2021 13:59	Day
P213.63	03-01-2021 07:00	84.43397667	1257.875594	2-28-2021 23:48:10	03-01-2021 01:03	03-01-2021 12:43	03-01-2021 13:59	Day
P213.63	03-01-2021 08:00	4.051789961	1257.87733	2-28-2021 23:48:10	03-01-2021 01:03	03-01-2021 12:43	03-01-2021 13:59	Day
P213.63	03-01-2021 09:00	10.17023955	1247.911466	2-28-2021 23:48:10	03-01-2021 01:03	03-01-2021 12:43	03-01-2021 13:59	Day
P213.63	03-01-2021 10:00	124.3234081	1309.373672	2-28-2021 23:48:10	03-01-2021 01:03	03-01-2021 12:43	03-01-2021 13:59	Day
P213.63	03-01-2021 11:00	1.500473342	1308.239114	2-28-2021 23:48:10	03-01-2021 01:03	03-01-2021 12:43	03-01-2021 13:59	Day
P213.63	03-01-2021 12:00	3.038872561	1308.32537	2-28-2021 23:48:10	03-01-2021 01:03	03-01-2021 12:43	03-01-2021 13:59	Day
P213.63	03-01-2021 13:00	192.1629402	1291.086408	2-28-2021 23:48:10	03-01-2021 01:03	03-01-2021 12:43	03-01-2021 13:59	Dusk
P213.63	03-01-2021 14:00	1.107026089	1292.193434	2-28-2021 23:48:10	03-01-2021 01:03	03-01-2021 12:43	03-01-2021 13:59	Night
P213.63	03-01-2021 15:00	18.42758327	1274.479063	2-28-2021 23:48:10	03-01-2021 01:03	03-01-2021 12:43	03-01-2021 13:59	Night
P213.63	03-01-2021 16:00	11.25784445	1285.550939	2-28-2021 23:48:10	03-01-2021 01:03	03-01-2021 12:43	03-01-2021 13:59	Night
P213.63	03-01-2021 17:00	12.35516333	1287.761608	2-28-2021 23:48:10	03-01-2021 01:03	03-01-2021 12:43	03-01-2021 13:59	Night
P213.63	03-01-2021 18:00	9.703184321	1291.086408	2-28-2021 23:48:10	03-01-2021 01:03	03-01-2021 12:43	03-01-2021 13:59	Night
P213.63	03-01-2021 19:00	19.06883072	1272.262638	03-01-2021 23:47	03-02-2021 01:03	03-02-2021 12:43	03-02-2021 13:59	Night
P213.63	03-01-2021 20:00	536.7035976	1808.211126	03-01-2021 23:47	03-02-2021 01:03	03-02-2021 12:43	03-02-2021 13:59	Night
P213.63	03-01-2021 21:00	518.7137005	2325.351627	03-01-2021 23:47	03-02-2021 01:03	03-02-2021 12:43	03-02-2021 13:59	Night
P213.63	03-01-2021 22:00	332.2084786	2615.694882	03-01-2021 23:47	03-02-2021 01:03	03-02-2021 12:43	03-02-2021 13:59	Night
P213.63	03-01-2021 23:00	43.37597737	2572.842699	03-01-2021 23:47	03-02-2021 01:03	03-02-2021 12:43	03-02-2021 13:59	Night
P213.63	03-02-2021 00:00	10.1283419	2573.50263	03-01-2021 23:47	03-02-2021 01:03	03-02-2021 12:43	03-02-2021 13:59	Dawn
P213.63	03-02-2021 01:00	9.701758861	2569.591576	03-01-2021 23:47	03-02-2021 01:03	03-02-2021 12:43	03-02-2021 13:59	Dawn
P213.63	03-02-2021 02:00	353.7193242	2681.180349	03-01-2021 23:47	03-02-2021 01:03	03-02-2021 12:43	03-02-2021 13:59	Day
P213.63	03-02-2021 03:00	11.27929471	2672.86796	03-01-2021 23:47	03-02-2021 01:03	03-02-2021 12:43	03-02-2021 13:59	Day
P213.63	03-02-2021 04:00	14.23404266	2662.012277	03-01-2021 23:47	03-02-2021 01:03	03-02-2021 12:43	03-02-2021 13:59	Day
P213.63	03-02-2021 05:00	131.433377	2787.77253	03-01-2021 23:47	03-02-2021 01:03	03-02-2021 12:43	03-02-2021 13:59	Day
P213.63	03-02-2021 06:00	801.3894163	2220.913868	03-01-2021 23:47	03-02-2021 01:02	03-02-2021 12:43	03-02-2021 13:59	Day
P213.63	03-02-2021 07:00	111.0712885	2223.986223	03-01-2021 23:47	03-02-2021 01:02	03-02-2021 12:43	03-02-2021 13:59	Day
P213.63	03-02-2021 08:00	831.6085926	1808.557168	03-01-2021 23:47	03-02-2021 01:02	03-02-2021 12:43	03-02-2021 13:59	Day
P213.63	03-02-2021 09:00	335.7257173	1476.2482	03-01-2021 23:47	03-02-2021 01:02	03-02-2021 12:43	03-02-2021 13:59	Day
P213.63	03-02-2021 10:00	471.5061612	1681.583365	03-01-2021 23:47	03-02-2021 01:02	03-02-2021 12:43	03-02-2021 13:59	Day
P213.63	03-02-2021 11:00	76.01891146	1618.528394	03-01-2021 23:47	03-02-2021 01:02	03-02-2021 12:43	03-02-2021 13:59	Day
P213.63	03-02-2021 12:00	227.5683671	1402.079001	03-01-2021 23:47	03-02-2021 01:02	03-02-2021 12:43	03-02-2021 13:59	Day
P213.63	03-02-2021 13:00	6.64415104	1408.626649	03-01-2021 23:47	03-02-2021 01:02	03-02-2021 12:43	03-02-2021 13:59	Dusk
P213.63	03-02-2021 14:00	61.79776338	1401.245144	03-01-2021 23:47	03-02-2021 01:02	03-02-2021 12:43	03-02-2021 13:59	Night
P213.63	03-02-2021 15:00	1.108024711	1400.142792	03-01-2021 23:47	03-02-2021 01:02	03-02-2021 12:43	03-02-2021 13:59	Night
P213.63	03-02-2021 16:00	3.001475885	1402.551999	03-01-2021 23:47	03-02-2021 01:02	03-02-2021 12:43	03-02-2021 13:59	Night
P213.63	03-02-2021 17:00	3.001475885	1400.142792	03-01-2021 23:47	03-02-2021 01:02	03-02-2021 12:43	03-02-2021 13:59	Night
P213.63	03-02-2021 18:00	11.19686387	1400.212112	03-01-2021 23:47	03-02-2021 01:02	03-02-2021 12:43	03-02-2021 13:59	Night
P213.63	03-02-2021 19:00	249.355855	1631.968523	03-02-2021 23:46	03-03-2021 01:02	03-03-2021 12:44	03-03-2021 13:59	Night
P213.63	03-02-2021 20:00	444.1313916	2050.862534	03-02-2021 23:46	03-03-2021 01:02	03-03-2021 12:44	03-03-2021 13:59	Night
P213.63	03-02-2021 21:00	7.78146064	2057.69525	03-02-2021 23:46	03-03-2021 01:02	03-03-2021 12:44	03-03-2021 13:59	Night
P213.63	03-02-2021 22:00	18.84024358	2043.960282	03-02-2021 23:46	03-03-2021 01:02	03-03-2021 12:44	03-03-2021 13:59	Night
P213.63	03-02-2021 23:00	16.5079747	2055.534247	03-02-2021 23:46	03-03-2021 01:02	03-03-2021 12:44	03-03-2021 13:59	Night
P213.63	03-03-2021 00:00	3.234143627	2056.794761	03-02-2021 23:46	03-03-2021 01:02	03-03-2021 12:44	03-03-2021 13:59	Dawn
P213.63	03-03-2021 01:00	17.60128827	2070.677027	03-02-2021 23:46	03-03-2021 01:02	03-03-2021 12:44	03-03-2021 13:59	Dawn
P213.63	03-03-2021 02:00	13.45622713	2079.084032	03-02-2021 23:46	03-03-2021 01:02	03-03-2021 12:44	03-03-2021 13:59	Day
P213.63	03-03-2021 03:00	45.67298178	2123.819454	03-02-2021 23:46	03-03-2021 01:02	03-03-2021 12:44	03-03-2021 13:59	Day
P213.63	03-03-2021 04:00	49.23640951	2172.188459	03-02-2021 23:46	03-03-2021 01:02	03-03-2021 12:44	03-03-2021 13:59	Day
P213.63	03-03-2021 05:00	4.870674146	2167.847687	03-02-2021 23:46	03-03-2021 01:02	03-03-2021 12:44	03-03-2021 13:59	Day
P213.63	03-03-2021 06:00	127.1482504	2048.11619	03-02-2021 23:46	03-03-2021 01:02	03-03-2021 12:44	03-03-2021 13:59	Day
P213.63	03-03-2021 07:00	34.07857329	2075.805605	03-02-2021 23:46	03-03-2021 01:02	03-03-2021 12:44	03-03-2021 13:59	Day
P213.63	03-03-2021 08:00	4.051489968	2075.594395	03-02-2021 23:46	03-03-2021 01:02	03-03-2021 12:44	03-03-2021 13:59	Day
P213.63	03-03-2021 09:00	886.6550368	2284.383274	03-02-2021 23:46	03-03-2021 01:02	03-03-2021 12:44	03-03-2021 13:59	Day
P213.63	03-03-2021 10:00	322.887857	1982.541724	03-02-2021 23:46	03-03-2021 01:02	03-03-2021 12:44	03-03-2021 13:59	Day
P213.63	03-03-2021 11:00	2.025748378	1982.584248	03-02-2021 23:46	03-03-2021 01:02	03-03-2021 12:44	03-03-2021 13:59	Day
P213.63	03-03-2021 12:00	4.54333941	1978.134613	03-02-2021 23:46	03-03-2021 01:02	03-03-2021 12:44	03-03-2021 13:59	Day
P213.63	03-03-2021 13:00	721.1073263	1843.616497	03-02-2021 23:46	03-03-2021 01:02	03-03-2021 12:44	03-03-2021 13:59	Dusk
P213.63	03-03-2021 14:00	228.7224048	2068.34025	03-02-2021 23:46	03-03-2021 01:02	03-03-2021 12:44	03-03-2021 13:59	Night
P213.63	03-03-2021 15:00	188.2630757	1890.722644	03-02-2021 23:46	03-03-2021 01:02	03-03-2021 12:44	03-03-2021 13:59	Night
P213.63	03-03-2021 16:00	565.7159597	1326.058096	03-02-2021 23:46	03-03-2021 01:02	03-03-2021 12:44	03-03-2021 13:59	Night
P213.63	03-03-2021 17:00	3.472905281	1329.4394	03-02-2021 23:46	03-03-2021 01:02	03-03-2021 12:44	03-03-2021 13:59	Night
P213.63	03-03-2021 18:00	179.2424075	1300.14739	03-02-2021 23:46	03-03-2021 01:02	03-03-2021 12:44	03-03-2021 13:59	Night
P213.63	03-03-2021 19:00	231.5316907	1088.470721	03-03-2021 23:45	03-04-2021 01:01	03-04-2021 12:44	03-04-2021 14:00	Night
P213.63	03-03-2021 20:00	634.5012774	1705.905029	03-03-2021 23:45	03-04-2021 01:01	03-04-2021 12:44	03-04-2021 14:00	Night
P213.63	03-03-2021 21:00	1219.137952	2634.607709	03-03-2021 23:45	03-04-2021 01:01	03-04-2021 12:44	03-04-2021 14:00	Night
P213.63	03-03-2021 22:00	365.1378856	2661.835828	03-03-2021 23:45	03-04-2021 01:01	03-04-2021 12:44	03-04-2021 14:00	Night
P213.63	03-03-2021 23:00	2.435495194	2659.719596	03-03-2021 23:45	03-04-2021 01:01	03-04-2021 12:44	03-04-2021 14:00	Night
P213.63	03-04-2021 00:00	4.543587614	2655.217842	03-03-2021 23:45	03-04-2021 01:01	03-04-2021 12:44	03-04-2021 14:00	Dawn
P213.63	03-04-2021 01:00	10.01770983	2665.234787	03-03-2021 23:45	03-04-2021 01:01	03-04-2021 12:44	03-04-2021 14:00	Dawn
P213.63	03-04-2021 02:00	9.004155701	2659.164868	03-03-2021 23:45	03-04-2021 01:01	03-04-2021 12:44	03-04-2021 14:00	Day
P213.63	03-04-2021 03:00	4.501677203	2656.136647	03-03-2021 23:45	03-04-2021 01:01	03-04-2021 12:44	03-04-2021 14:00	Day
P213.63	03-04-2021 04:00	5.183669257	2656.775425	03-03-2021 23:45	03-04-2021 01:01	03-04-2021 12:44	03-04-2021 14:00	Day
P213.63	03-04-2021 05:00	11.05398541	2662.121342	03-03-2021 23:45	03-04-2021 01:01	03-04-2021 12:44	03-04-2021 14:00	Day
P213.63	03-04-2021 06:00	304.6322446	2373.354161	03-03-2021 23:45	03-04-2021 01:01	03-04-2021 12:44	03-04-2021 14:00	Day
P213.63	03-04-2021 07:00	947.2683832	1533.110265	03-03-2021 23:45	03-04-2021 01:01	03-04-2021 12:44	03-04-2021 14:00	Day
P213.63	03-04-2021 08:00	1493.325791	1001.541624	03-03-2021 23:45	03-04-2021 01:01	03-04-2021 12:44	03-04-2021 14:00	Day
P213.63	03-04-2021 09:00	1575.767068	161.5138997	03-03-2021 23:45	03-04-2021 01:01	03-04-2021 12:44	03-04-2021 14:00	Day
P213.63	03-04-2021 10:00	380.299658	87.27791678	03-03-2021 23:45	03-04-2021 01:01	03-04-2021 12:44	03-04-2021 14:00	Day
P213.63	03-04-2021 11:00	1.108025383	88.35789157	03-03-2021 23:45	03-04-2021 01:01	03-04-2021 12:44	03-04-2021 14:00	Day
P213.63	03-04-2021 12:00	1.500340295	87.0523638	03-03-2021 23:45	03-04-2021 01:01	03-04-2021 12:44	03-04-2021 14:00	Day
P213.63	03-04-2021 13:00	442.396168	138.7426255	03-03-2021 23:45	03-04-2021 01:01	03-04-2021 12:44	03-04-2021 14:00	Dusk
P213.63	03-04-2021 14:00	1237.534906	1029.540667	03-03-2021 23:45	03-04-2021 01:01	03-04-2021 12:44	03-04-2021 14:00	Dusk
P213.63	03-04-2021 15:00	742.5498283	1470.198996	03-03-2021 23:45	03-04-2021 01:01	03-04-2021 12:44	03-04-2021 14:00	Night
P213.63	03-04-2021 16:00	1.500337325	1471.668845	03-03-2021 23:45	03-04-2021 01:01	03-04-2021 12:44	03-04-2021 14:00	Night
P213.63	03-04-2021 17:00	724.4579371	2189.370535	03-03-2021 23:45	03-04-2021 01:01	03-04-2021 12:44	03-04-2021 14:00	Night
P213.63	03-04-2021 18:00	167.8839893	2342.010112	03-03-2021 23:45	03-04-2021 01:01	03-04-2021 12:44	03-04-2021 14:00	Night
P213.63	03-04-2021 19:00	2000.196973	2565.429125	03-04-2021 23:44	03-05-2021 01:00	03-05-2021 12:45	03-05-2021 14:00	Night
P213.63	03-04-2021 20:00	1556.310299	2140.114205	03-04-2021 23:44	03-05-2021 01:00	03-05-2021 12:45	03-05-2021 14:00	Night
P213.63	03-04-2021 21:00	275.1398825	1907.896298	03-04-2021 23:44	03-05-2021 01:00	03-05-2021 12:45	03-05-2021 14:00	Night
P213.63	03-04-2021 22:00	421.2639708	1570.965879	03-04-2021 23:44	03-05-2021 01:00	03-05-2021 12:45	03-05-2021 14:00	Night
P213.63	03-04-2021 23:00	30.86626823	1584.224429	03-04-2021 23:44	03-05-2021 01:00	03-05-2021 12:45	03-05-2021 14:00	Night
P213.63	03-05-2021 00:00	26.70521037	1578.816343	03-04-2021 23:44	03-05-2021 01:00	03-05-2021 12:45	03-05-2021 14:00	Dawn
P213.63	03-05-2021 01:00	7.817269386	1571.021097	03-04-2021 23:44	03-05-2021 01:00	03-05-2021 12:45	03-05-2021 14:00	Dawn
P213.63	03-05-2021 02:00	95.59927935	1602.66596	03-04-2021 23:44	03-05-2021 01:00	03-05-2021 12:45	03-05-2021 14:00	Day
P213.63	03-05-2021 03:00	5.537124961	1608.196566	03-04-2021 23:44	03-05-2021 01:00	03-05-2021 12:45	03-05-2021 14:00	Day
P213.63	03-05-2021 04:00	5.628819593	1602.715695	03-04-2021 23:44	03-05-2021 01:00	03-05-2021 12:45	03-05-2021 14:00	Day
P213.63	03-05-2021 05:00	2.214050137	1604.927064	03-04-2021 23:44	03-05-2021 01:00	03-05-2021 12:45	03-05-2021 14:00	Day
P213.63	03-05-2021 06:00	102.8430791	1540.660403	03-04-2021 23:44	03-05-2021 01:00	03-05-2021 12:45	03-05-2021 14:00	Day
P213.63	03-05-2021 07:00	1437.367204	2571.749782	03-04-2021 23:44	03-05-2021 01:00	03-05-2021 12:45	03-05-2021 14:00	Day
P213.63	03-05-2021 08:00	441.1237076	2143.509081	03-04-2021 23:44	03-05-2021 01:00	03-05-2021 12:45	03-05-2021 14:00	Day
P213.63	03-05-2021 09:00	12.8369866	2130.811904	03-04-2021 23:44	03-05-2021 01:00	03-05-2021 12:45	03-05-2021 14:00	Day
P213.63	03-05-2021 10:00	729.8791236	2367.197454	03-04-2021 23:44	03-05-2021 01:00	03-05-2021 12:45	03-05-2021 14:00	Day
P213.63	03-05-2021 11:00	2141.854872	546.9869466	03-04-2021 23:44	03-05-2021 01:00	03-05-2021 12:45	03-05-2021 14:00	Day
P213.63	03-05-2021 12:00	905.9990525	0	03-04-2021 23:44	03-05-2021 01:00	03-05-2021 12:45	03-05-2021 14:00	Day
P213.63	03-05-2021 13:00	2.214049467	0	03-04-2021 23:44	03-05-2021 01:00	03-05-2021 12:45	03-05-2021 14:00	Dusk
P213.63	03-05-2021 14:00	285.4770929	0	03-04-2021 23:44	03-05-2021 01:00	03-05-2021 12:45	03-05-2021 14:00	Dusk
P213.63	03-05-2021 15:00	842.8634492	0	03-04-2021 23:44	03-05-2021 01:00	03-05-2021 12:45	03-05-2021 14:00	Night
P213.63	03-05-2021 16:00	1402.467463	0	03-04-2021 23:44	03-05-2021 01:00	03-05-2021 12:45	03-05-2021 14:00	Night
P213.63	03-05-2021 17:00	655.5027567	373.2271241	03-04-2021 23:44	03-05-2021 01:00	03-05-2021 12:45	03-05-2021 14:00	Night
P213.63	03-05-2021 18:00	3.472875471	376.1350062	03-04-2021 23:44	03-05-2021 01:00	03-05-2021 12:45	03-05-2021 14:00	Night
P213.63	03-05-2021 19:00	1136.211997	214.2827595	03-05-2021 23:43	03-06-2021 00:59	03-06-2021 12:45	03-06-2021 14:01	Night
P213.63	03-05-2021 20:00	1353.3286	426.7621356	03-05-2021 23:43	03-06-2021 00:59	03-06-2021 12:45	03-06-2021 14:01	Night
P213.63	03-05-2021 21:00	5.8960336	421.0672306	03-05-2021 23:43	03-06-2021 00:59	03-06-2021 12:45	03-06-2021 14:01	Night
P213.63	03-05-2021 22:00	15.06239859	434.9622412	03-05-2021 23:43	03-06-2021 00:59	03-06-2021 12:45	03-06-2021 14:01	Night
P213.63	03-05-2021 23:00	362.7813052	785.2827946	03-05-2021 23:43	03-06-2021 00:59	03-06-2021 12:45	03-06-2021 14:01	Night
P213.63	03-06-2021 00:00	182.5332992	908.0697116	03-05-2021 23:43	03-06-2021 00:59	03-06-2021 12:45	03-06-2021 14:01	Dawn
P213.63	03-06-2021 01:00	60.06855863	851.7352832	03-05-2021 23:43	03-06-2021 00:59	03-06-2021 12:45	03-06-2021 14:01	Day
P213.63	03-06-2021 02:00	6.3164361	846.3034443	03-05-2021 23:43	03-06-2021 00:59	03-06-2021 12:45	03-06-2021 14:01	Day
P213.63	03-06-2021 03:00	1.012924188	846.2680775	03-05-2021 23:43	03-06-2021 00:59	03-06-2021 12:45	03-06-2021 14:01	Day
P213.63	03-06-2021 04:00	5.371968168	850.8047349	03-05-2021 23:43	03-06-2021 00:59	03-06-2021 12:45	03-06-2021 14:01	Day
P213.63	03-06-2021 05:00	3.234426176	849.5881971	03-05-2021 23:43	03-06-2021 00:59	03-06-2021 12:45	03-06-2021 14:01	Day
P213.63	03-06-2021 09:00	1.500473342	850.4367916	03-05-2021 23:43	03-06-2021 00:59	03-06-2021 12:45	03-06-2021 14:01	Day
P213.63	03-06-2021 10:00	3.760311318	848.0025016	03-05-2021 23:43	03-06-2021 00:59	03-06-2021 12:45	03-06-2021 14:01	Day
P213.63	03-06-2021 11:00	23.17067633	833.9908046	03-05-2021 23:43	03-06-2021 00:59	03-06-2021 12:45	03-06-2021 14:01	Day
P213.63	03-06-2021 12:00	39.06190372	837.876614	03-05-2021 23:43	03-06-2021 00:59	03-06-2021 12:45	03-06-2021 14:01	Day
P213.63	03-06-2021 13:00	3.472186636	841.1460925	03-05-2021 23:43	03-06-2021 00:59	03-06-2021 12:45	03-06-2021 14:01	Dusk
P213.63	03-06-2021 14:00	1.501206598	842.3006328	03-05-2021 23:43	03-06-2021 00:59	03-06-2021 12:45	03-06-2021 14:01	Dusk
P213.63	03-06-2021 15:00	6.644155113	835.6641283	03-05-2021 23:43	03-06-2021 00:59	03-06-2021 12:45	03-06-2021 14:01	Night
P213.63	03-06-2021 16:00	6.86072075	841.0100501	03-05-2021 23:43	03-06-2021 00:59	03-06-2021 12:45	03-06-2021 14:01	Night
P213.63	03-06-2021 17:00	19.37320722	844.2677766	03-05-2021 23:43	03-06-2021 00:59	03-06-2021 12:45	03-06-2021 14:01	Night
P213.63	03-06-2021 18:00	18.45749875	836.6750244	03-05-2021 23:43	03-06-2021 00:59	03-06-2021 12:45	03-06-2021 14:01	Night
P213.63	03-06-2021 19:00	29.96708788	806.7154226	03-06-2021 23:42	03-07-2021 00:58	03-07-2021 12:46	03-07-2021 14:01	Night
P213.63	03-06-2021 20:00	260.2199805	651.6954597	03-06-2021 23:42	03-07-2021 00:58	03-07-2021 12:46	03-07-2021 14:01	Night
P213.63	03-06-2021 21:00	640.678361	1076.276334	03-06-2021 23:42	03-07-2021 00:58	03-07-2021 12:46	03-07-2021 14:01	Night
P213.63	03-06-2021 22:00	329.9091433	1404.039049	03-06-2021 23:42	03-07-2021 00:58	03-07-2021 12:46	03-07-2021 14:01	Night
P213.63	03-06-2021 23:00	674.196817	2075.502572	03-06-2021 23:42	03-07-2021 00:58	03-07-2021 12:46	03-07-2021 14:01	Night
P213.63	03-07-2021 00:00	79.19032684	2150.663477	03-06-2021 23:42	03-07-2021 00:58	03-07-2021 12:46	03-07-2021 14:01	Dawn
P213.63	03-07-2021 01:00	29.5603661	2150.990465	03-06-2021 23:42	03-07-2021 00:58	03-07-2021 12:46	03-07-2021 14:01	Day
P213.63	03-07-2021 02:00	32.48735805	2152.094483	03-06-2021 23:42	03-07-2021 00:58	03-07-2021 12:46	03-07-2021 14:01	Day
P213.63	03-07-2021 03:00	102.2822688	2051.930722	03-06-2021 23:42	03-07-2021 00:58	03-07-2021 12:46	03-07-2021 14:01	Day
P213.63	03-07-2021 04:00	74.07085152	2111.632731	03-06-2021 23:42	03-07-2021 00:58	03-07-2021 12:46	03-07-2021 14:01	Day
P213.63	03-07-2021 05:00	46.33879297	2079.786802	03-06-2021 23:42	03-07-2021 00:58	03-07-2021 12:46	03-07-2021 14:01	Day
P213.63	03-07-2021 06:00	267.4075917	2055.920073	03-06-2021 23:42	03-07-2021 00:58	03-07-2021 12:46	03-07-2021 14:01	Day
P213.63	03-07-2021 07:00	187.4989719	2027.755408	03-06-2021 23:42	03-07-2021 00:58	03-07-2021 12:46	03-07-2021 14:01	Day
P213.63	03-07-2021 08:00	813.7691052	1866.76259	03-06-2021 23:42	03-07-2021 00:58	03-07-2021 12:46	03-07-2021 14:01	Day
P213.63	03-07-2021 09:00	98.64784396	1840.513004	03-06-2021 23:42	03-07-2021 00:58	03-07-2021 12:46	03-07-2021 14:01	Day
P213.63	03-07-2021 10:00	963.2957727	886.2438726	03-06-2021 23:42	03-07-2021 00:58	03-07-2021 12:46	03-07-2021 14:01	Day
P213.63	03-07-2021 11:00	83.06295499	832.2341659	03-06-2021 23:42	03-07-2021 00:58	03-07-2021 12:46	03-07-2021 14:01	Day
P213.63	03-07-2021 12:00	1581.94487	740.633279	03-06-2021 23:42	03-07-2021 00:58	03-07-2021 12:46	03-07-2021 14:01	Day
P213.63	03-07-2021 13:00	759.6748666	876.411919	03-06-2021 23:42	03-07-2021 00:58	03-07-2021 12:46	03-07-2021 14:01	Dusk
P213.63	03-07-2021 14:00	3.234184435	875.0184761	03-06-2021 23:42	03-07-2021 00:58	03-07-2021 12:46	03-07-2021 14:01	Dusk
P213.63	03-07-2021 15:00	2.435621811	872.7181738	03-06-2021 23:42	03-07-2021 00:58	03-07-2021 12:46	03-07-2021 14:01	Night
P213.63	03-07-2021 16:00	1.500541356	871.52188	03-06-2021 23:42	03-07-2021 00:58	03-07-2021 12:46	03-07-2021 14:01	Night
P213.63	03-07-2021 17:00	70.32240334	885.6208108	03-06-2021 23:42	03-07-2021 00:58	03-07-2021 12:46	03-07-2021 14:01	Night
P213.63	03-07-2021 18:00	564.5100448	775.02589	03-06-2021 23:42	03-07-2021 00:58	03-07-2021 12:46	03-07-2021 14:01	Night
P213.63	03-07-2021 19:00	3.001216526	777.1766573	03-07-2021 23:41	03-08-2021 00:57	03-08-2021 12:46	03-08-2021 14:02	Night
P213.63	03-07-2021 20:00	51.62105495	817.7430016	03-07-2021 23:41	03-08-2021 00:57	03-08-2021 12:46	03-08-2021 14:02	Night
P213.63	03-07-2021 21:00	373.0855322	990.9968865	03-07-2021 23:41	03-08-2021 00:57	03-08-2021 12:46	03-08-2021 14:02	Night
P213.63	03-07-2021 22:00	179.4746476	1164.862096	03-07-2021 23:41	03-08-2021 00:57	03-08-2021 12:46	03-08-2021 14:02	Night
P213.63	03-07-2021 23:00	4.617468775	1162.64631	03-07-2021 23:41	03-08-2021 00:57	03-08-2021 12:46	03-08-2021 14:02	Night
P213.63	03-08-2021 00:00	3.89086193	1165.968754	03-07-2021 23:41	03-08-2021 00:57	03-08-2021 12:46	03-08-2021 14:02	Dawn
P213.63	03-08-2021 01:00	79.29356126	1233.504691	03-07-2021 23:41	03-08-2021 00:57	03-08-2021 12:46	03-08-2021 14:02	Day
P213.63	03-08-2021 02:00	5.527725761	1231.288681	03-07-2021 23:41	03-08-2021 00:57	03-08-2021 12:46	03-08-2021 14:02	Day
P213.63	03-08-2021 03:00	8.325316244	1239.040438	03-07-2021 23:41	03-08-2021 00:57	03-08-2021 12:46	03-08-2021 14:02	Day
P213.63	03-08-2021 04:00	9.086724737	1230.181848	03-07-2021 23:41	03-08-2021 00:57	03-08-2021 12:46	03-08-2021 14:02	Day
P213.63	03-08-2021 05:00	1.107026088	1231.288874	03-07-2021 23:41	03-08-2021 00:57	03-08-2021 12:46	03-08-2021 14:02	Day
P213.63	03-08-2021 06:00	46.59439673	1258.983436	03-07-2021 23:41	03-08-2021 00:57	03-08-2021 12:46	03-08-2021 14:02	Day
P213.63	03-08-2021 07:00	355.42115	907.9420783	03-07-2021 23:41	03-08-2021 00:57	03-08-2021 12:46	03-08-2021 14:02	Day
P213.63	03-08-2021 08:00	1449.692853	1688.010504	03-07-2021 23:41	03-08-2021 00:57	03-08-2021 12:46	03-08-2021 14:02	Day
P213.63	03-08-2021 09:00	406.7015372	1840.219985	03-07-2021 23:41	03-08-2021 00:57	03-08-2021 12:46	03-08-2021 14:02	Day
P213.63	03-08-2021 10:00	1750.161134	1951.347362	03-07-2021 23:41	03-08-2021 00:57	03-08-2021 12:46	03-08-2021 14:02	Day
P213.63	03-08-2021 11:00	2172.062008	492.5136191	03-07-2021 23:41	03-08-2021 00:57	03-08-2021 12:46	03-08-2021 14:02	Day
P213.63	03-08-2021 12:00	868.6377769	239.6613401	03-07-2021 23:41	03-08-2021 00:57	03-08-2021 12:46	03-08-2021 14:02	Day
P213.63	03-08-2021 13:00	1055.450615	839.2751901	03-07-2021 23:41	03-08-2021 00:57	03-08-2021 12:46	03-08-2021 14:02	Dusk
P213.63	03-08-2021 14:00	15.21252482	853.4769219	03-07-2021 23:41	03-08-2021 00:57	03-08-2021 12:46	03-08-2021 14:02	Dusk
P213.63	03-08-2021 15:00	47.25179236	835.9759798	03-07-2021 23:41	03-08-2021 00:57	03-08-2021 12:46	03-08-2021 14:02	Night
P213.63	03-08-2021 16:00	15.06103733	846.8323712	03-07-2021 23:41	03-08-2021 00:57	03-08-2021 12:46	03-08-2021 14:02	Night
P213.63	03-08-2021 17:00	29.00943196	851.3832372	03-07-2021 23:41	03-08-2021 00:57	03-08-2021 12:46	03-08-2021 14:02	Night
P213.63	03-08-2021 18:00	28.82677713	843.0839125	03-07-2021 23:41	03-08-2021 00:57	03-08-2021 12:46	03-08-2021 14:02	Night
P213.63	03-08-2021 19:00	3.759488529	846.0421695	03-08-2021 23:40	03-09-2021 00:56	03-09-2021 12:47	03-09-2021 14:02	Night
P213.63	03-08-2021 20:00	4.199024291	843.8741142	03-08-2021 23:40	03-09-2021 00:56	03-09-2021 12:47	03-09-2021 14:02	Night
P213.63	03-08-2021 21:00	57.56276893	895.1817261	03-08-2021 23:40	03-09-2021 00:56	03-09-2021 12:47	03-09-2021 14:02	Night
P213.63	03-08-2021 22:00	449.6821445	605.8030612	03-08-2021 23:40	03-09-2021 00:56	03-09-2021 12:47	03-09-2021 14:02	Night
P213.63	03-08-2021 23:00	5.182788752	601.2345848	03-08-2021 23:40	03-09-2021 00:56	03-09-2021 12:47	03-09-2021 14:02	Night
P213.63	03-09-2021 00:00	4.429100252	600.031681	03-08-2021 23:40	03-09-2021 00:56	03-09-2021 12:47	03-09-2021 14:02	Dawn
P213.63	03-09-2021 01:00	13.353431	610.3136598	03-08-2021 23:40	03-09-2021 00:56	03-09-2021 12:47	03-09-2021 14:02	Day
P213.63	03-09-2021 02:00	3.473173634	612.1458908	03-08-2021 23:40	03-09-2021 00:56	03-09-2021 12:47	03-09-2021 14:02	Day
P213.63	03-09-2021 03:00	5.06311416	607.2573158	03-08-2021 23:40	03-09-2021 00:56	03-09-2021 12:47	03-09-2021 14:02	Day
P213.63	03-09-2021 04:00	11.11925919	609.272216	03-08-2021 23:40	03-09-2021 00:56	03-09-2021 12:47	03-09-2021 14:02	Day
P213.63	03-09-2021 05:00	647.7794377	1133.758454	03-08-2021 23:40	03-09-2021 00:56	03-09-2021 12:47	03-09-2021 14:02	Day
P213.63	03-09-2021 06:00	502.34855	884.9761689	03-08-2021 23:40	03-09-2021 00:56	03-09-2021 12:47	03-09-2021 14:02	Day
P213.63	03-09-2021 07:00	10.50412934	875.5871258	03-08-2021 23:40	03-09-2021 00:56	03-09-2021 12:47	03-09-2021 14:02	Day
P213.63	03-09-2021 08:00	40.40865987	840.1633227	03-08-2021 23:40	03-09-2021 00:56	03-09-2021 12:47	03-09-2021 14:02	Day
P213.63	03-09-2021 09:00	108.2273739	772.0276314	03-08-2021 23:40	03-09-2021 00:56	03-09-2021 12:47	03-09-2021 14:02	Day
P213.63	03-09-2021 10:00	3.233390178	771.6871906	03-08-2021 23:40	03-09-2021 00:56	03-09-2021 12:47	03-09-2021 14:02	Day
P213.63	03-09-2021 11:00	7.305432195	764.5045288	03-08-2021 23:40	03-09-2021 00:56	03-09-2021 12:47	03-09-2021 14:02	Day
P213.63	03-09-2021 12:00	1.107024733	765.5787015	03-08-2021 23:40	03-09-2021 00:56	03-09-2021 12:47	03-09-2021 14:02	Day
P213.63	03-09-2021 13:00	111.3526826	859.1928409	03-08-2021 23:40	03-09-2021 00:56	03-09-2021 12:47	03-09-2021 14:02	Dusk
P213.63	03-09-2021 14:00	20.95461878	850.818155	03-08-2021 23:40	03-09-2021 00:56	03-09-2021 12:47	03-09-2021 14:02	Dusk
P213.63	03-09-2021 17:00	20.46908901	828.806846	03-08-2021 23:40	03-09-2021 00:56	03-09-2021 12:47	03-09-2021 14:02	Night
P213.63	03-09-2021 18:00	33.77214212	862.4270542	03-08-2021 23:40	03-09-2021 00:56	03-09-2021 12:47	03-09-2021 14:02	Night
P213.63	03-09-2021 19:00	59.34271384	894.3646652	03-09-2021 23:39	03-10-2021 00:55	03-10-2021 12:47	03-10-2021 14:03	Night
P213.63	03-09-2021 20:00	1035.096599	1172.870643	03-09-2021 23:39	03-10-2021 00:55	03-10-2021 12:47	03-10-2021 14:03	Night
P213.63	03-09-2021 21:00	1985.357434	2585.029145	03-09-2021 23:39	03-10-2021 00:55	03-10-2021 12:47	03-10-2021 14:03	Night
P213.63	03-09-2021 22:00	105.8548749	2682.949643	03-09-2021 23:39	03-10-2021 00:55	03-10-2021 12:47	03-10-2021 14:03	Night
P213.63	03-09-2021 23:00	12.11299398	2674.445777	03-09-2021 23:39	03-10-2021 00:55	03-10-2021 12:47	03-10-2021 14:03	Night
P213.63	03-10-2021 00:00	21.70596292	2692.637508	03-09-2021 23:39	03-10-2021 00:55	03-10-2021 12:47	03-10-2021 14:03	Dawn
P213.63	03-10-2021 01:00	26.91154295	2671.290966	03-09-2021 23:39	03-10-2021 00:55	03-10-2021 12:47	03-10-2021 14:03	Day
P213.63	03-10-2021 02:00	7.089669333	2672.668684	03-09-2021 23:39	03-10-2021 00:55	03-10-2021 12:47	03-10-2021 14:03	Day
P213.63	03-10-2021 03:00	35.53669856	2650.020926	03-09-2021 23:39	03-10-2021 00:55	03-10-2021 12:47	03-10-2021 14:03	Day
P213.63	03-10-2021 04:00	7.816984872	2642.227363	03-09-2021 23:39	03-10-2021 00:55	03-10-2021 12:47	03-10-2021 14:03	Day
P213.63	03-10-2021 05:00	313.9926624	2621.253367	03-09-2021 23:39	03-10-2021 00:55	03-10-2021 12:47	03-10-2021 14:03	Day
P213.63	03-10-2021 06:00	635.8250227	2694.056978	03-09-2021 23:39	03-10-2021 00:55	03-10-2021 12:47	03-10-2021 14:03	Day
P213.63	03-10-2021 07:00	128.8977019	2728.343891	03-09-2021 23:39	03-10-2021 00:55	03-10-2021 12:47	03-10-2021 14:03	Day
P213.63	03-10-2021 08:00	474.087494	2323.328554	03-09-2021 23:39	03-10-2021 00:55	03-10-2021 12:47	03-10-2021 14:03	Day
P213.63	03-10-2021 09:00	111.7053286	2396.674212	03-09-2021 23:39	03-10-2021 00:55	03-10-2021 12:47	03-10-2021 14:03	Day
P213.63	03-10-2021 10:00	1.108025383	2395.575979	03-09-2021 23:39	03-10-2021 00:55	03-10-2021 12:47	03-10-2021 14:03	Day
P213.63	03-10-2021 11:00	3.038365826	2395.175275	03-09-2021 23:39	03-10-2021 00:55	03-10-2021 12:47	03-10-2021 14:03	Day
P213.63	03-10-2021 12:00	2.308663033	2394.344363	03-09-2021 23:39	03-10-2021 00:55	03-10-2021 12:47	03-10-2021 14:03	Day
P213.63	03-10-2021 13:00	693.1701305	2251.98763	03-09-2021 23:39	03-10-2021 00:55	03-10-2021 12:47	03-10-2021 14:03	Dusk
P213.63	03-10-2021 14:00	865.5815377	1796.438157	03-09-2021 23:39	03-10-2021 00:55	03-10-2021 12:47	03-10-2021 14:03	Dusk
P213.63	03-10-2021 15:00	6.077338302	1795.98601	03-09-2021 23:39	03-10-2021 00:55	03-10-2021 12:47	03-10-2021 14:03	Night
P213.63	03-10-2021 16:00	414.2514423	2199.904749	03-09-2021 23:39	03-10-2021 00:55	03-10-2021 12:47	03-10-2021 14:03	Night
P213.63	03-10-2021 17:00	19.40433731	2204.417656	03-09-2021 23:39	03-10-2021 00:55	03-10-2021 12:47	03-10-2021 14:03	Night
P213.63	03-10-2021 18:00	332.5810451	2425.019209	03-09-2021 23:39	03-10-2021 00:55	03-10-2021 12:47	03-10-2021 14:03	Night
P213.63	03-10-2021 19:00	606.7205389	1824.543938	03-10-2021 23:38	03-11-2021 00:54	03-11-2021 12:48	03-11-2021 14:03	Night
P213.63	03-10-2021 20:00	1126.497278	838.412837	03-10-2021 23:38	03-11-2021 00:54	03-11-2021 12:48	03-11-2021 14:03	Night
P213.63	03-10-2021 21:00	719.3887589	846.1030668	03-10-2021 23:38	03-11-2021 00:54	03-11-2021 12:48	03-11-2021 14:03	Night
P213.63	03-10-2021 22:00	450.1321707	458.4167885	03-10-2021 23:38	03-11-2021 00:54	03-11-2021 12:48	03-11-2021 14:03	Night
P213.63	03-10-2021 23:00	1193.417823	1304.383119	03-10-2021 23:38	03-11-2021 00:54	03-11-2021 12:48	03-11-2021 14:03	Night
P213.63	03-11-2021 00:00	84.05361573	1230.18008	03-10-2021 23:38	03-11-2021 00:54	03-11-2021 12:48	03-11-2021 14:03	Dawn
P213.63	03-11-2021 01:00	3.001958967	1232.394746	03-10-2021 23:38	03-11-2021 00:54	03-11-2021 12:48	03-11-2021 14:03	Day
P213.63	03-11-2021 02:00	10.18970711	1233.504691	03-10-2021 23:38	03-11-2021 00:54	03-11-2021 12:48	03-11-2021 14:03	Day
P213.63	03-11-2021 03:00	6.945959632	1226.860156	03-10-2021 23:38	03-11-2021 00:54	03-11-2021 12:48	03-11-2021 14:03	Day
P213.63	03-11-2021 04:00	4.429102961	1231.289258	03-10-2021 23:38	03-11-2021 00:54	03-11-2021 12:48	03-11-2021 14:03	Day
P213.63	03-11-2021 05:00	60.57387371	1281.129765	03-10-2021 23:38	03-11-2021 00:54	03-11-2021 12:48	03-11-2021 14:03	Day
P213.63	03-11-2021 06:00	155.2449419	1221.421484	03-10-2021 23:38	03-11-2021 00:54	03-11-2021 12:48	03-11-2021 14:03	Day
P213.63	03-11-2021 07:00	1440.189664	270.6464275	03-10-2021 23:38	03-11-2021 00:54	03-11-2021 12:48	03-11-2021 14:03	Day
P213.63	03-11-2021 08:00	735.7506557	786.0514123	03-10-2021 23:38	03-11-2021 00:54	03-11-2021 12:48	03-11-2021 14:03	Day
P213.63	03-11-2021 09:00	6.92632695	781.0525624	03-10-2021 23:38	03-11-2021 00:54	03-11-2021 12:48	03-11-2021 14:03	Day
P213.63	03-11-2021 10:00	966.8145567	320.1018206	03-10-2021 23:38	03-11-2021 00:54	03-11-2021 12:48	03-11-2021 14:03	Day
P213.63	03-11-2021 11:00	535.0473127	66.48317146	03-10-2021 23:38	03-11-2021 00:54	03-11-2021 12:47	03-11-2021 14:03	Day
P213.63	03-11-2021 12:00	71.05289022	20.31527798	03-10-2021 23:38	03-11-2021 00:54	03-11-2021 12:47	03-11-2021 14:03	Day
P213.63	03-11-2021 13:00	1279.243138	1131.206075	03-10-2021 23:38	03-11-2021 00:54	03-11-2021 12:48	03-11-2021 14:03	Dusk
P213.63	03-11-2021 14:00	2300.394308	2146.866476	03-10-2021 23:38	03-11-2021 00:54	03-11-2021 12:48	03-11-2021 14:03	Dusk
P213.63	03-11-2021 15:00	1835.036704	329.5348567	03-10-2021 23:38	03-11-2021 00:54	03-11-2021 12:48	03-11-2021 14:03	Night
P213.63	03-11-2021 16:00	1154.367137	186.3594296	03-10-2021 23:38	03-11-2021 00:54	03-11-2021 12:48	03-11-2021 14:03	Night
P213.63	03-11-2021 17:00	5.526190619	182.7889823	03-10-2021 23:38	03-11-2021 00:54	03-11-2021 12:48	03-11-2021 14:03	Night
P213.63	03-11-2021 18:00	385.7645008	111.5905703	03-10-2021 23:38	03-11-2021 00:54	03-11-2021 12:47	03-11-2021 14:03	Night
P213.63	03-11-2021 19:00	1262.9963	1121.622226	03-11-2021 23:37	03-12-2021 00:53	03-12-2021 12:48	03-12-2021 14:04	Night
P213.63	03-11-2021 20:00	1113.925795	1231.483588	03-11-2021 23:37	03-12-2021 00:53	03-12-2021 12:48	03-12-2021 14:04	Night
P213.63	03-11-2021 21:00	2109.857129	1529.329356	03-11-2021 23:37	03-12-2021 00:53	03-12-2021 12:48	03-12-2021 14:04	Night
P213.63	03-11-2021 22:00	1136.500991	2070.22768	03-11-2021 23:37	03-12-2021 00:53	03-12-2021 12:48	03-12-2021 14:04	Night
P213.63	03-11-2021 23:00	14.35056604	2074.701211	03-11-2021 23:37	03-12-2021 00:53	03-12-2021 12:48	03-12-2021 14:04	Night
P213.63	03-12-2021 00:00	18.5176688	2093.120828	03-11-2021 23:37	03-12-2021 00:53	03-12-2021 12:48	03-12-2021 14:04	Dawn
P213.63	03-12-2021 01:00	26.19421104	2069.10076	03-11-2021 23:37	03-12-2021 00:53	03-12-2021 12:48	03-12-2021 14:04	Day
P213.63	03-12-2021 02:00	7.519145822	2075.807983	03-11-2021 23:37	03-12-2021 00:53	03-12-2021 12:48	03-12-2021 14:04	Day
P213.63	03-12-2021 03:00	9.966234038	2066.940044	03-11-2021 23:37	03-12-2021 00:53	03-12-2021 12:48	03-12-2021 14:04	Day
P213.63	03-12-2021 04:00	12.75372677	2069.240086	03-11-2021 23:37	03-12-2021 00:53	03-12-2021 12:48	03-12-2021 14:04	Day
P213.63	03-12-2021 05:00	3.890756641	2065.361368	03-11-2021 23:37	03-12-2021 00:53	03-12-2021 12:48	03-12-2021 14:04	Day
P213.63	03-12-2021 06:00	1113.289814	2660.576494	03-11-2021 23:37	03-12-2021 00:53	03-12-2021 12:48	03-12-2021 14:04	Day
P213.63	03-12-2021 07:00	134.5727801	2526.620649	03-11-2021 23:37	03-12-2021 00:53	03-12-2021 12:48	03-12-2021 14:04	Day
P213.63	03-12-2021 08:00	6.721001209	2520.05008	03-11-2021 23:37	03-12-2021 00:53	03-12-2021 12:48	03-12-2021 14:04	Day
P213.63	03-12-2021 09:00	3.890274283	2516.859426	03-11-2021 23:37	03-12-2021 00:53	03-12-2021 12:48	03-12-2021 14:04	Day
P213.63	03-12-2021 10:00	729.6486312	1787.25317	03-11-2021 23:37	03-12-2021 00:53	03-12-2021 12:48	03-12-2021 14:04	Day
P213.63	03-12-2021 11:00	2097.373772	2724.778201	03-11-2021 23:37	03-12-2021 00:53	03-12-2021 12:48	03-12-2021 14:04	Day
P213.63	03-12-2021 12:00	302.8732622	2805.976328	03-11-2021 23:37	03-12-2021 00:53	03-12-2021 12:48	03-12-2021 14:04	Day
P213.63	03-12-2021 13:00	849.6576841	2926.673821	03-11-2021 23:37	03-12-2021 00:53	03-12-2021 12:48	03-12-2021 14:04	Dusk
P213.63	03-12-2021 14:00	855.4301153	2906.204445	03-11-2021 23:37	03-12-2021 00:53	03-12-2021 12:48	03-12-2021 14:04	Dusk
P213.63	03-12-2021 15:00	1806.563661	1548.154138	03-11-2021 23:37	03-12-2021 00:53	03-12-2021 12:48	03-12-2021 14:04	Night
P213.63	03-12-2021 16:00	1619.488822	1441.990339	03-11-2021 23:38	03-12-2021 00:53	03-12-2021 12:48	03-12-2021 14:04	Night
P213.63	03-12-2021 17:00	347.8347324	1577.504078	03-11-2021 23:38	03-12-2021 00:53	03-12-2021 12:48	03-12-2021 14:04	Night
P213.63	03-12-2021 18:00	341.7046598	1646.354136	03-11-2021 23:38	03-12-2021 00:53	03-12-2021 12:48	03-12-2021 14:04	Night
P213.63	03-12-2021 19:00	979.4263885	1553.878942	03-12-2021 23:37	3-13-2021 0:52:39	3-13-2021 12:49:11	3-13-2021 14:04:44	Night
P213.63	03-12-2021 20:00	1049.915987	875.8101189	03-12-2021 23:37	3-13-2021 0:52:37	3-13-2021 12:49:09	3-13-2021 14:04:43	Night
P213.63	03-12-2021 21:00	846.9700645	481.0365177	03-12-2021 23:37	3-13-2021 0:52:35	3-13-2021 12:49:08	3-13-2021 14:04:41	Night
P213.63	03-12-2021 22:00	1040.409767	919.3742235	03-12-2021 23:37	3-13-2021 0:52:34	3-13-2021 12:49:06	3-13-2021 14:04:39	Night
P213.63	03-12-2021 23:00	588.4170512	1030.702357	03-12-2021 23:36	3-13-2021 0:52:33	3-13-2021 12:49:04	3-13-2021 14:04:38	Night
P213.63	3-13-2021 0:00:00	7.50433104	1023.203829	03-12-2021 23:36	3-13-2021 0:52:33	3-13-2021 12:49:04	3-13-2021 14:04:38	Dawn
P213.63	3-13-2021 1:00:00	9.004805253	1032.201698	03-12-2021 23:36	3-13-2021 0:52:33	3-13-2021 12:49:04	3-13-2021 14:04:38	Day
P213.63	3-13-2021 2:00:00	3.472945616	1029.128934	03-12-2021 23:36	3-13-2021 0:52:33	3-13-2021 12:49:04	3-13-2021 14:04:38	Day
P213.63	3-13-2021 3:00:00	11.19758014	1036.193199	03-12-2021 23:36	3-13-2021 0:52:33	3-13-2021 12:49:04	3-13-2021 14:04:38	Day
P213.63	3-13-2021 4:00:00	13.21513663	1027.703106	03-12-2021 23:36	3-13-2021 0:52:33	3-13-2021 12:49:04	3-13-2021 14:04:38	Day
P213.63	3-13-2021 5:00:00	6.17796674	1022.646527	03-12-2021 23:36	3-13-2021 0:52:33	3-13-2021 12:49:04	3-13-2021 14:04:38	Day
P213.63	3-13-2021 6:00:00	26.91302197	1008.390038	03-12-2021 23:36	3-13-2021 0:52:32	3-13-2021 12:49:04	3-13-2021 14:04:38	Day
P213.63	3-13-2021 7:00:00	1396.851712	1185.755904	03-12-2021 23:36	3-13-2021 0:52:29	3-13-2021 12:49:01	3-13-2021 14:04:35	Day
P213.63	3-13-2021 8:00:00	1728.601987	71.08384817	03-12-2021 23:36	3-13-2021 0:52:26	3-13-2021 12:48:58	3-13-2021 14:04:31	Day
P213.63	3-13-2021 9:00:00	389.4727513	4.226860805	03-12-2021 23:36	3-13-2021 0:52:25	3-13-2021 12:48:57	3-13-2021 14:04:31	Day
P213.63	3-13-2021 10:00:00	2.30880479	3.360692777	03-12-2021 23:36	3-13-2021 0:52:25	3-13-2021 12:48:57	3-13-2021 14:04:31	Day
P213.63	3-13-2021 11:00:00	2.026048371	3.127215505	03-12-2021 23:36	3-13-2021 0:52:25	3-13-2021 12:48:57	3-13-2021 14:04:31	Day
P213.63	3-13-2021 12:00:00	6.003242448	7.059822469	03-12-2021 23:36	3-13-2021 0:52:25	3-13-2021 12:48:57	3-13-2021 14:04:31	Day
P213.63	3-13-2021 13:00:00	8.354964103	1.043683233	03-12-2021 23:36	3-13-2021 0:52:25	3-13-2021 12:48:57	3-13-2021 14:04:31	Dusk
P213.63	3-13-2021 14:00:00	2.30880479	0.177515205	03-12-2021 23:36	3-13-2021 0:52:25	3-13-2021 12:48:57	3-13-2021 14:04:31	Dusk
P213.63	3-13-2021 15:00:00	2.435793179	2.261047477	03-12-2021 23:36	3-13-2021 0:52:25	3-13-2021 12:48:57	3-13-2021 14:04:31	Night
P213.63	3-13-2021 16:00:00	3.001082711	4.693815349	03-12-2021 23:36	3-13-2021 0:52:25	3-13-2021 12:48:57	3-13-2021 14:04:31	Night
P213.63	3-13-2021 17:00:00	2.308717817	3.360692777	03-12-2021 23:36	3-13-2021 0:52:25	3-13-2021 12:48:57	3-13-2021 14:04:31	Night
P213.63	3-13-2021 18:00:00	17.05808058	0	03-12-2021 23:36	3-13-2021 0:52:25	3-13-2021 12:48:57	3-13-2021 14:04:31	Night
P213.63	3-13-2021 19:00:00	1564.973776	817.1786618	3-13-2021 23:35:48	3-14-2021 0:51:22	3-14-2021 12:49:20	3-14-2021 14:04:54	Night
P213.63	3-13-2021 20:00:00	910.5580402	1722.64226	3-13-2021 23:35:47	3-14-2021 0:51:22	3-14-2021 12:49:20	3-14-2021 14:04:54	Night
P213.63	3-13-2021 21:00:00	116.7053177	1834.417748	3-13-2021 23:35:47	3-14-2021 0:51:22	3-14-2021 12:49:20	3-14-2021 14:04:55	Night
P213.63	3-13-2021 22:00:00	456.7747051	2185.360295	3-13-2021 23:35:48	3-14-2021 0:51:22	3-14-2021 12:49:21	3-14-2021 14:04:55	Night
P213.63	3-13-2021 23:00:00	746.6193981	2569.335809	3-13-2021 23:35:49	3-14-2021 0:51:24	3-14-2021 12:49:22	3-14-2021 14:04:57	Night
P213.63	3-14-2021 0:00:00	46.9998258	2613.935989	3-13-2021 23:35:49	3-14-2021 0:51:24	3-14-2021 12:49:22	3-14-2021 14:04:57	Dawn
P213.63	3-14-2021 1:00:00	11.17958293	2624.176729	3-13-2021 23:35:49	3-14-2021 0:51:24	3-14-2021 12:49:22	3-14-2021 14:04:57	Day
P213.63	3-14-2021 2:00:00	4.199773618	2625.520276	3-13-2021 23:35:49	3-14-2021 0:51:24	3-14-2021 12:49:22	3-14-2021 14:04:57	Day
P213.63	3-14-2021 3:00:00	11.28004062	2632.711358	3-13-2021 23:35:49	3-14-2021 0:51:24	3-14-2021 12:49:22	3-14-2021 14:04:57	Day
P213.63	3-14-2021 4:00:00	9.182515006	2633.257666	3-13-2021 23:35:49	3-14-2021 0:51:24	3-14-2021 12:49:22	3-14-2021 14:04:57	Day
P213.63	3-14-2021 5:00:00	7.175825835	2633.951016	3-13-2021 23:35:49	3-14-2021 0:51:24	3-14-2021 12:49:22	3-14-2021 14:04:57	Day
P213.63	3-14-2021 6:00:00	751.7912201	2507.907355	3-13-2021 23:35:47	3-14-2021 0:51:22	3-14-2021 12:49:20	3-14-2021 14:04:55	Day
P213.63	3-14-2021 7:00:00	385.2720606	2625.365933	3-13-2021 23:35:47	3-14-2021 0:51:21	3-14-2021 12:49:19	3-14-2021 14:04:54	Day
P213.63	3-14-2021 8:00:00	766.4812563	1887.715928	3-13-2021 23:35:46	3-14-2021 0:51:21	3-14-2021 12:49:19	3-14-2021 14:04:54	Day
P213.63	3-14-2021 9:00:00	44.40468066	1845.356975	3-13-2021 23:35:46	3-14-2021 0:51:21	3-14-2021 12:49:19	3-14-2021 14:04:54	Day
P213.63	3-14-2021 10:00:00	22.20292481	1830.525502	3-13-2021 23:35:46	3-14-2021 0:51:21	3-14-2021 12:49:19	3-14-2021 14:04:54	Day
P213.63	3-14-2021 11:00:00	15.55219313	1830.752005	3-13-2021 23:35:46	3-14-2021 0:51:21	3-14-2021 12:49:19	3-14-2021 14:04:54	Day
P213.63	3-14-2021 12:00:00	496.6117529	2152.629918	3-13-2021 23:35:47	3-14-2021 0:51:22	3-14-2021 12:49:20	3-14-2021 14:04:55	Day
P213.63	3-14-2021 13:00:00	2.21505079	2154.843816	3-13-2021 23:35:47	3-14-2021 0:51:22	3-14-2021 12:49:20	3-14-2021 14:04:55	Dusk
P213.63	3-14-2021 14:00:00	6.468287254	2152.442141	3-13-2021 23:35:47	3-14-2021 0:51:22	3-14-2021 12:49:20	3-14-2021 14:04:55	Dusk
P213.63	3-14-2021 15:00:00	5.895753608	2146.848825	3-13-2021 23:35:47	3-14-2021 0:51:22	3-14-2021 12:49:20	3-14-2021 14:04:55	Night
P213.63	3-14-2021 16:00:00	6.056768409	2150.320393	3-13-2021 23:35:47	3-14-2021 0:51:22	3-14-2021 12:49:20	3-14-2021 14:04:55	Night
P213.63	3-14-2021 17:00:00	6.002883781	2154.876577	3-13-2021 23:35:47	3-14-2021 0:51:22	3-14-2021 12:49:20	3-14-2021 14:04:55	Night
P213.63	3-14-2021 18:00:00	582.4759856	1614.079321	3-13-2021 23:35:47	3-14-2021 0:51:21	3-14-2021 12:49:19	3-14-2021 14:04:54	Night
P213.63	3-14-2021 19:00:00	140.6778008	1559.385447	3-14-2021 23:34:45	3-15-2021 0:50:21	3-15-2021 12:49:45	3-15-2021 14:05:21	Night
P213.63	3-14-2021 20:00:00	699.8483489	2198.306265	3-14-2021 23:34:44	3-15-2021 0:50:20	3-15-2021 12:49:45	3-15-2021 14:05:21	Night
P213.63	3-14-2021 21:00:00	524.1269686	2682.598171	3-14-2021 23:34:45	3-15-2021 0:50:21	3-15-2021 12:49:45	3-15-2021 14:05:21	Night
P213.63	3-14-2021 22:00:00	4.617172478	2685.148346	3-14-2021 23:34:45	3-15-2021 0:50:21	3-15-2021 12:49:45	3-15-2021 14:05:21	Night
P213.63	3-14-2021 23:00:00	12.11265804	2690.762906	3-14-2021 23:34:45	3-15-2021 0:50:21	3-15-2021 12:49:45	3-15-2021 14:05:21	Night
P213.63	3-15-2021 0:00:00	8.325909993	2682.736784	3-14-2021 23:34:45	3-15-2021 0:50:21	3-15-2021 12:49:45	3-15-2021 14:05:21	Dawn
P213.63	3-15-2021 1:00:00	4.199837373	2682.059149	3-14-2021 23:34:45	3-15-2021 0:50:21	3-15-2021 12:49:45	3-15-2021 14:05:21	Day
P213.63	3-15-2021 2:00:00	6.64415104	2688.666426	3-14-2021 23:34:45	3-15-2021 0:50:21	3-15-2021 12:49:45	3-15-2021 14:05:21	Day
P213.63	3-15-2021 3:00:00	17.35967588	2682.332273	3-14-2021 23:34:45	3-15-2021 0:50:21	3-15-2021 12:49:45	3-15-2021 14:05:21	Day
P213.63	3-15-2021 4:00:00	6.002974487	2676.743377	3-14-2021 23:34:45	3-15-2021 0:50:21	3-15-2021 12:49:45	3-15-2021 14:05:21	Day
P213.63	3-15-2021 5:00:00	12.20415774	2682.215995	3-14-2021 23:34:45	3-15-2021 0:50:21	3-15-2021 12:49:45	3-15-2021 14:05:21	Day
P213.63	3-15-2021 6:00:00	621.8372293	2274.189409	3-14-2021 23:34:44	3-15-2021 0:50:20	3-15-2021 12:49:45	3-15-2021 14:05:21	Day
P213.63	3-15-2021 7:00:00	1712.185816	965.6957351	3-14-2021 23:34:43	3-15-2021 0:50:19	3-15-2021 12:49:44	3-15-2021 14:05:20	Day
P213.63	3-15-2021 8:00:00	617.9571126	1023.522948	3-14-2021 23:34:41	3-15-2021 0:50:18	3-15-2021 12:49:42	3-15-2021 14:05:19	Day
P213.63	3-15-2021 9:00:00	2290.704734	2544.43046	3-14-2021 23:34:44	3-15-2021 0:50:20	3-15-2021 12:49:44	3-15-2021 14:05:20	Day
P213.63	3-15-2021 10:00:00	34.50249579	2559.644516	3-14-2021 23:34:44	3-15-2021 0:50:20	3-15-2021 12:49:44	3-15-2021 14:05:21	Day
P213.63	3-15-2021 11:00:00	1150.579776	1849.6574	3-14-2021 23:34:44	3-15-2021 0:50:20	3-15-2021 12:49:45	3-15-2021 14:05:20	Day
P213.63	3-15-2021 12:00:00	389.4563532	1857.790524	3-14-2021 23:34:45	3-15-2021 0:50:21	3-15-2021 12:49:45	3-15-2021 14:05:21	Day
P213.63	3-15-2021 13:00:00	10.47900647	1863.897731	3-14-2021 23:34:45	3-15-2021 0:50:21	3-15-2021 12:49:45	3-15-2021 14:05:21	Dusk
P213.63	3-15-2021 14:00:00	4.200160974	1864.755355	3-14-2021 23:34:45	3-15-2021 0:50:21	3-15-2021 12:49:45	3-15-2021 14:05:21	Dusk
P213.63	3-15-2021 15:00:00	3.759971005	1862.73015	3-14-2021 23:34:45	3-15-2021 0:50:21	3-15-2021 12:49:45	3-15-2021 14:05:21	Night
P213.63	3-15-2021 16:00:00	295.868911	2152.629918	3-14-2021 23:34:45	3-15-2021 0:50:21	3-15-2021 12:49:46	3-15-2021 14:05:21	Night
P213.63	3-15-2021 19:00:00	354.3303588	2215.931683	3-15-2021 23:33:43	3-16-2021 0:49:21	3-16-2021 12:50:12	3-16-2021 14:05:49	Night
P213.63	3-15-2021 20:00:00	1139.8913	1237.951521	3-15-2021 23:33:45	3-16-2021 0:49:22	3-16-2021 12:50:13	3-16-2021 14:05:50	Night
P213.63	3-15-2021 21:00:00	135.128901	1107.282051	3-15-2021 23:33:45	3-16-2021 0:49:22	3-16-2021 12:50:13	3-16-2021 14:05:50	Night
P213.63	3-15-2021 22:00:00	4.543362368	1102.852765	3-15-2021 23:33:45	3-16-2021 0:49:22	3-16-2021 12:50:13	3-16-2021 14:05:50	Night
P213.63	3-15-2021 23:00:00	13.85230421	1109.492712	3-15-2021 23:33:45	3-16-2021 0:49:22	3-16-2021 12:50:13	3-16-2021 14:05:50	Night
P213.63	3-16-2021 2:00:00	5.527725761	1231.289258	3-15-2021 23:33:45	3-16-2021 0:49:22	3-16-2021 12:50:13	3-16-2021 14:05:50	Day
P213.63	3-16-2021 3:00:00	1.500608263	1230.182425	3-15-2021 23:33:45	3-16-2021 0:49:22	3-16-2021 12:50:13	3-16-2021 14:05:50	Day
P213.63	3-16-2021 4:00:00	5.239861335	1233.503733	3-15-2021 23:33:45	3-16-2021 0:49:22	3-16-2021 12:50:13	3-16-2021 14:05:50	Day
P213.63	3-16-2021 5:00:00	19.36509026	1224.64971	3-15-2021 23:33:45	3-16-2021 0:49:22	3-16-2021 12:50:13	3-16-2021 14:05:50	Day
P213.63	3-16-2021 6:00:00	103.4793288	1327.634957	3-15-2021 23:33:45	3-16-2021 0:49:22	3-16-2021 12:50:13	3-16-2021 14:05:50	Day
P213.63	3-16-2021 7:00:00	1217.578693	1544.908279	3-15-2021 23:33:42	3-16-2021 0:49:19	3-16-2021 12:50:10	3-16-2021 14:05:47	Day
P213.63	3-16-2021 8:00:00	193.2442871	1695.342469	3-15-2021 23:33:42	3-16-2021 0:49:19	3-16-2021 12:50:11	3-16-2021 14:05:48	Day
P213.63	3-16-2021 9:00:00	0	1695.342469	3-15-2021 23:33:42	3-16-2021 0:49:19	3-16-2021 12:50:11	3-16-2021 14:05:48	Day
P213.63	3-16-2021 10:00:00	241.6410506	1542.115769	3-15-2021 23:33:42	3-16-2021 0:49:19	3-16-2021 12:50:10	3-16-2021 14:05:47	Day
P213.63	3-16-2021 11:00:00	482.3758327	1060.348758	3-15-2021 23:33:42	3-16-2021 0:49:19	3-16-2021 12:50:10	3-16-2021 14:05:47	Day
P213.63	3-16-2021 12:00:00	4.051789961	1060.098331	3-15-2021 23:33:42	3-16-2021 0:49:19	3-16-2021 12:50:10	3-16-2021 14:05:47	Day
P213.63	3-16-2021 13:00:00	6.926693586	1057.16437	3-15-2021 23:33:42	3-16-2021 0:49:19	3-16-2021 12:50:10	3-16-2021 14:05:47	Dusk
P213.63	3-16-2021 14:00:00	2.435834149	1059.441879	3-15-2021 23:33:42	3-16-2021 0:49:19	3-16-2021 12:50:10	3-16-2021 14:05:47	Dusk
P213.63	3-16-2021 15:00:00	1.500608263	1058.269994	3-15-2021 23:33:42	3-16-2021 0:49:19	3-16-2021 12:50:10	3-16-2021 14:05:47	Night
P213.63	3-16-2021 16:00:00	2.025841711	1058.404623	3-15-2021 23:33:42	3-16-2021 0:49:19	3-16-2021 12:50:10	3-16-2021 14:05:47	Night
P213.63	3-16-2021 17:00:00	727.9628292	1786.133033	3-15-2021 23:33:42	3-16-2021 0:49:19	3-16-2021 12:50:10	3-16-2021 14:05:47	Night
P213.63	3-16-2021 18:00:00	207.1597371	1918.868102	3-15-2021 23:33:42	3-16-2021 0:49:19	3-16-2021 12:50:11	3-16-2021 14:05:48	Night
P213.63	3-16-2021 19:00:00	124.3942541	1882.676949	3-16-2021 23:32:40	3-17-2021 0:48:18	3-17-2021 12:50:36	3-17-2021 14:06:15	Night
P213.63	3-16-2021 20:00:00	907.7853047	1427.930114	3-16-2021 23:32:41	3-17-2021 0:48:20	3-17-2021 12:50:38	3-17-2021 14:06:16	Night
P213.63	3-16-2021 21:00:00	573.3614455	1006.226256	3-16-2021 23:32:42	3-17-2021 0:48:21	3-17-2021 12:50:39	3-17-2021 14:06:17	Night
P213.63	3-16-2021 22:00:00	8.178908646	1006.291017	3-16-2021 23:32:43	3-17-2021 0:48:21	3-17-2021 12:50:39	3-17-2021 14:06:17	Night
P213.63	3-16-2021 23:00:00	15.22369191	1002.657867	3-16-2021 23:32:42	3-17-2021 0:48:21	3-17-2021 12:50:39	3-17-2021 14:06:17	Night
P213.63	3-17-2021 0:00:00	6.728597997	997.5807094	3-16-2021 23:32:42	3-17-2021 0:48:21	3-17-2021 12:50:39	3-17-2021 14:06:17	Dawn
P213.63	3-17-2021 1:00:00	11.11958267	1008.422078	3-16-2021 23:32:42	3-17-2021 0:48:21	3-17-2021 12:50:39	3-17-2021 14:06:17	Day
P213.63	3-17-2021 4:00:00	27.22564449	981.8720123	3-16-2021 23:32:43	3-17-2021 0:48:21	3-17-2021 12:50:39	3-17-2021 14:06:17	Day
P213.63	3-17-2021 5:00:00	24.38270545	1005.961704	3-16-2021 23:32:43	3-17-2021 0:48:21	3-17-2021 12:50:39	3-17-2021 14:06:17	Day
P213.63	3-17-2021 6:00:00	17.9763952	988.7060299	3-16-2021 23:32:43	3-17-2021 0:48:21	3-17-2021 12:50:39	3-17-2021 14:06:17	Day
P213.63	3-17-2021 7:00:00	472.9752862	580.4330584	3-16-2021 23:32:43	3-17-2021 0:48:22	3-17-2021 12:50:40	3-17-2021 14:06:18	Day
P213.63	3-17-2021 8:00:00	1351.420828	326.6771148	3-16-2021 23:32:40	3-17-2021 0:48:18	3-17-2021 12:50:36	3-17-2021 14:06:15	Day
P213.63	3-17-2021 9:00:00	3.234465947	327.1660518	3-16-2021 23:32:40	3-17-2021 0:48:18	3-17-2021 12:50:36	3-17-2021 14:06:15	Day
P213.63	3-17-2021 10:00:00	0	327.1660518	3-16-2021 23:32:40	3-17-2021 0:48:18	3-17-2021 12:50:36	3-17-2021 14:06:15	Day
P213.63	3-17-2021 13:00:00	179.7339835	923.2258105	3-16-2021 23:32:37	3-17-2021 0:48:16	3-17-2021 12:50:34	3-17-2021 14:06:12	Dusk
P213.63	3-17-2021 14:00:00	1511.512418	2055.66782	3-16-2021 23:32:38	3-17-2021 0:48:17	3-17-2021 12:50:35	3-17-2021 14:06:14	Dusk
P213.63	3-17-2021 15:00:00	1429.647079	1694.910738	3-16-2021 23:32:38	3-17-2021 0:48:17	3-17-2021 12:50:35	3-17-2021 14:06:14	Night
P213.63	3-17-2021 16:00:00	442.0410033	1255.320865	3-16-2021 23:32:38	3-17-2021 0:48:18	3-17-2021 12:50:35	3-17-2021 14:06:15	Night
P213.63	3-17-2021 17:00:00	1730.267851	0	3-16-2021 23:32:39	3-17-2021 0:48:19	3-17-2021 12:50:36	3-17-2021 14:06:16	Night
P213.63	3-17-2021 18:00:00	715.1929579	0	3-16-2021 23:32:40	3-17-2021 0:48:20	3-17-2021 12:50:38	3-17-2021 14:06:18	Night
P213.63	3-17-2021 19:00:00	1079.243498	1046.140505	3-17-2021 23:31:39	3-18-2021 0:47:21	3-18-2021 12:51:06	3-18-2021 14:06:47	Night
P213.63	3-17-2021 20:00:00	1560.272098	2414.744236	3-17-2021 23:31:42	3-18-2021 0:47:23	3-18-2021 12:51:08	3-18-2021 14:06:49	Night
P213.63	3-17-2021 21:00:00	954.9902195	2858.752409	3-17-2021 23:31:44	3-18-2021 0:47:25	3-18-2021 12:51:09	3-18-2021 14:06:50	Night
P213.63	3-18-2021 0:00:00	60.34238733	1599.998468	3-17-2021 23:31:43	3-18-2021 0:47:24	3-18-2021 12:51:08	3-18-2021 14:06:49	Dawn
P213.63	3-18-2021 1:00:00	15.55244166	1600.773604	3-17-2021 23:31:43	3-18-2021 0:47:24	3-18-2021 12:51:08	3-18-2021 14:06:49	Day
P213.63	3-18-2021 4:00:00	9.849888042	1601.037229	3-17-2021 23:31:43	3-18-2021 0:47:24	3-18-2021 12:51:08	3-18-2021 14:06:49	Day
P213.63	3-18-2021 5:00:00	121.6008268	1722.403231	3-17-2021 23:31:43	3-18-2021 0:47:24	3-18-2021 12:51:08	3-18-2021 14:06:49	Day
P213.63	3-18-2021 6:00:00	891.9235626	1254.875449	3-17-2021 23:31:42	3-18-2021 0:47:22	3-18-2021 12:51:07	3-18-2021 14:06:47	Day
P213.63	3-18-2021 7:00:00	1822.299886	1749.057478	3-17-2021 23:31:37	3-18-2021 0:47:18	3-18-2021 12:51:02	3-18-2021 14:06:43	Day
P213.63	3-18-2021 8:00:00	765.0791251	1804.671607	3-17-2021 23:31:36	3-18-2021 0:47:16	3-18-2021 12:51:01	3-18-2021 14:06:41	Day
P213.63	3-18-2021 9:00:00	14.43110044	1819.079137	3-17-2021 23:31:36	3-18-2021 0:47:16	3-18-2021 12:51:01	3-18-2021 14:06:41	Day
P213.63	3-18-2021 10:00:00	1269.594976	2477.910642	3-17-2021 23:31:35	3-18-2021 0:47:16	3-18-2021 12:51:01	3-18-2021 14:06:42	Day
P213.63	3-18-2021 11:00:00	575.8027015	1907.34969	3-17-2021 23:31:35	3-18-2021 0:47:16	3-18-2021 12:51:01	3-18-2021 14:06:42	Day
P213.63	3-18-2021 12:00:00	1640.437018	337.5349287	3-17-2021 23:31:35	3-18-2021 0:47:17	3-18-2021 12:51:01	3-18-2021 14:06:43	Day
P213.63	3-18-2021 13:00:00	873.501147	0	3-17-2021 23:31:36	3-18-2021 0:47:18	3-18-2021 12:51:03	3-18-2021 14:06:45	Dusk
P213.63	3-18-2021 14:00:00	201.5599076	0	3-17-2021 23:31:36	3-18-2021 0:47:18	3-18-2021 12:51:03	3-18-2021 14:06:44	Dusk
P213.63	3-18-2021 15:00:00	5.894711854	0	3-17-2021 23:31:36	3-18-2021 0:47:18	3-18-2021 12:51:03	3-18-2021 14:06:44	Night
P213.63	3-18-2021 16:00:00	4.050496779	0	3-17-2021 23:31:36	3-18-2021 0:47:18	3-18-2021 12:51:03	3-18-2021 14:06:44	Night
P213.63	3-18-2021 17:00:00	27.7757641	0	3-17-2021 23:31:36	3-18-2021 0:47:18	3-18-2021 12:51:03	3-18-2021 14:06:44	Night
P213.63	3-18-2021 18:00:00	691.0854174	609.2958257	3-17-2021 23:31:37	3-18-2021 0:47:19	3-18-2021 12:51:04	3-18-2021 14:06:45	Night
P213.63	3-18-2021 19:00:00	1246.154362	1851.625415	3-18-2021 23:30:36	3-19-2021 0:46:19	3-19-2021 12:51:31	3-19-2021 14:07:14	Night
P213.63	3-18-2021 20:00:00	529.1479512	2029.185177	3-18-2021 23:30:35	3-19-2021 0:46:19	3-19-2021 12:51:30	3-19-2021 14:07:13	Night
P213.63	3-18-2021 21:00:00	112.0069195	2126.76855	3-18-2021 23:30:35	3-19-2021 0:46:19	3-19-2021 12:51:30	3-19-2021 14:07:13	Night
P213.63	3-18-2021 22:00:00	6.720845772	2133.200982	3-18-2021 23:30:35	3-19-2021 0:46:19	3-19-2021 12:51:30	3-19-2021 14:07:13	Night
P213.63	3-18-2021 23:00:00	267.6338798	2356.188319	3-18-2021 23:30:35	3-19-2021 0:46:19	3-19-2021 12:51:30	3-19-2021 14:07:13	Night
P213.63	3-19-2021 0:00:00	16.44167087	2370.982214	3-18-2021 23:30:35	3-19-2021 0:46:19	3-19-2021 12:51:30	3-19-2021 14:07:13	Dawn
P213.63	3-19-2021 1:00:00	10.16987229	2360.97979	3-18-2021 23:30:35	3-19-2021 0:46:19	3-19-2021 12:51:30	3-19-2021 14:07:13	Day
P213.63	3-19-2021 2:00:00	5.183571422	2363.901884	3-18-2021 23:30:35	3-19-2021 0:46:19	3-19-2021 12:51:30	3-19-2021 14:07:13	Day
P213.63	3-19-2021 3:00:00	15.35232762	2356.188319	3-18-2021 23:30:35	3-19-2021 0:46:19	3-19-2021 12:51:30	3-19-2021 14:07:13	Day
P213.63	3-19-2021 4:00:00	10.13436589	2363.684584	3-18-2021 23:30:35	3-19-2021 0:46:19	3-19-2021 12:51:30	3-19-2021 14:07:13	Day
P213.63	3-19-2021 5:00:00	302.3020622	2472.548995	3-18-2021 23:30:35	3-19-2021 0:46:18	3-19-2021 12:51:29	3-19-2021 14:07:12	Day
P213.63	3-19-2021 6:00:00	109.05148	2458.286278	3-18-2021 23:30:35	3-19-2021 0:46:18	3-19-2021 12:51:29	3-19-2021 14:07:12	Day
P213.63	3-19-2021 7:00:00	1047.31356	2450.618918	3-18-2021 23:30:32	3-19-2021 0:46:15	3-19-2021 12:51:26	3-19-2021 14:07:10	Day
P213.63	3-19-2021 8:00:00	1615.779724	1496.589725	3-18-2021 23:30:31	3-19-2021 0:46:14	3-19-2021 12:51:25	3-19-2021 14:07:08	Day
P213.63	3-19-2021 11:00:00	1283.257077	0	3-18-2021 23:30:31	3-19-2021 0:46:13	3-19-2021 12:51:24	3-19-2021 14:07:06	Day
P213.63	3-19-2021 12:00:00	5.371739659	0	3-18-2021 23:30:31	3-19-2021 0:46:13	3-19-2021 12:51:24	3-19-2021 14:07:06	Day
P213.63	3-19-2021 13:00:00	264.9077183	0	3-18-2021 23:30:30	3-19-2021 0:46:12	3-19-2021 12:51:23	3-19-2021 14:07:06	Dusk
P213.63	3-19-2021 14:00:00	135.949452	0	3-18-2021 23:30:30	3-19-2021 0:46:12	3-19-2021 12:51:24	3-19-2021 14:07:06	Dusk
P213.63	3-19-2021 15:00:00	936.7819877	0	3-18-2021 23:30:32	3-19-2021 0:46:14	3-19-2021 12:51:25	3-19-2021 14:07:07	Night
P213.63	3-19-2021 16:00:00	1075.854988	0	3-18-2021 23:30:35	3-19-2021 0:46:17	3-19-2021 12:51:28	3-19-2021 14:07:10	Night
P213.63	3-19-2021 17:00:00	823.791397	0	3-18-2021 23:30:36	3-19-2021 0:46:18	3-19-2021 12:51:30	3-19-2021 14:07:12	Night
P213.63	3-19-2021 18:00:00	629.5640655	18.54713357	3-18-2021 23:30:36	3-19-2021 0:46:18	3-19-2021 12:51:30	3-19-2021 14:07:12	Night
P213.63	3-19-2021 19:00:00	1361.350468	529.1946608	3-19-2021 23:29:35	3-20-2021 0:45:19	3-20-2021 12:51:57	3-20-2021 14:07:42	Night
P213.63	3-19-2021 20:00:00	713.9895298	1113.098056	3-19-2021 23:29:36	3-20-2021 0:45:21	3-20-2021 12:51:58	3-20-2021 14:07:44	Night
P213.63	3-19-2021 21:00:00	545.6993816	718.8528209	3-19-2021 23:29:37	3-20-2021 0:45:22	3-20-2021 12:51:59	3-20-2021 14:07:44	Night
P213.63	3-19-2021 22:00:00	2.308629949	719.3233389	3-19-2021 23:29:37	3-20-2021 0:45:22	3-20-2021 12:51:59	3-20-2021 14:07:44	Night
P213.63	3-19-2021 23:00:00	5.527790973	722.919398	3-19-2021 23:29:37	3-20-2021 0:45:22	3-20-2021 12:51:59	3-20-2021 14:07:44	Night
P213.63	3-20-2021 0:00:00	378.6218894	590.8453878	3-19-2021 23:29:38	3-20-2021 0:45:22	3-20-2021 12:52:00	3-20-2021 14:07:45	Dawn
P213.63	3-20-2021 1:00:00	22.53175028	582.4662535	3-19-2021 23:29:38	3-20-2021 0:45:22	3-20-2021 12:52:00	3-20-2021 14:07:45	Day
P213.63	3-20-2021 2:00:00	3.322082413	579.2212391	3-19-2021 23:29:38	3-20-2021 0:45:22	3-20-2021 12:52:00	3-20-2021 14:07:45	Day
P213.63	3-20-2021 3:00:00	5.371718906	582.9079999	3-19-2021 23:29:38	3-20-2021 0:45:22	3-20-2021 12:52:00	3-20-2021 14:07:45	Day
P213.63	3-20-2021 4:00:00	11.36071092	578.5164672	3-19-2021 23:29:38	3-20-2021 0:45:22	3-20-2021 12:52:00	3-20-2021 14:07:45	Day
P213.63	3-20-2021 5:00:00	2.435790683	576.5365371	3-19-2021 23:29:38	3-20-2021 0:45:22	3-20-2021 12:52:00	3-20-2021 14:07:45	Day
P213.63	3-20-2021 6:00:00	224.8284848	797.7314362	3-19-2021 23:29:37	3-20-2021 0:45:22	3-20-2021 12:52:00	3-20-2021 14:07:45	Day
P213.63	3-20-2021 7:00:00	2546.734947	1340.662373	3-19-2021 23:29:44	3-20-2021 0:45:28	3-20-2021 12:52:06	3-20-2021 14:07:51	Day
P213.63	3-20-2021 8:00:00	949.9072054	1561.120111	3-19-2021 23:29:46	3-20-2021 0:45:31	3-20-2021 12:52:08	3-20-2021 14:07:53	Day
P213.63	3-20-2021 9:00:00	1973.751964	1758.8068	3-19-2021 23:29:41	3-20-2021 0:45:26	3-20-2021 12:52:04	3-20-2021 14:07:49	Day
P213.63	3-20-2021 10:00:00	909.1617067	1531.697843	3-19-2021 23:29:39	3-20-2021 0:45:24	3-20-2021 12:52:02	3-20-2021 14:07:47	Day
P213.63	3-20-2021 11:00:00	407.2342005	1350.279939	3-19-2021 23:29:38	3-20-2021 0:45:23	3-20-2021 12:52:01	3-20-2021 14:07:46	Day
P213.63	3-20-2021 12:00:00	9.004671308	1341.979018	3-19-2021 23:29:38	3-20-2021 0:45:23	3-20-2021 12:52:01	3-20-2021 14:07:46	Day
P213.63	3-20-2021 13:00:00	67.1677704	1377.759613	3-19-2021 23:29:38	3-20-2021 0:45:23	3-20-2021 12:52:01	3-20-2021 14:07:46	Dusk
P213.63	3-20-2021 14:00:00	224.1433299	1279.742222	3-19-2021 23:29:38	3-20-2021 0:45:23	3-20-2021 12:52:01	3-20-2021 14:07:46	Dusk
P213.63	3-20-2021 15:00:00	4.617395911	1276.661958	3-19-2021 23:29:38	3-20-2021 0:45:23	3-20-2021 12:52:01	3-20-2021 14:07:46	Night
P213.63	3-20-2021 16:00:00	1.501149896	1275.353437	3-19-2021 23:29:38	3-20-2021 0:45:23	3-20-2021 12:52:01	3-20-2021 14:07:46	Night
P213.63	3-20-2021 17:00:00	1.108027455	1276.432769	3-19-2021 23:29:38	3-20-2021 0:45:23	3-20-2021 12:52:01	3-20-2021 14:07:46	Night
P213.63	3-20-2021 18:00:00	242.6647155	1383.762684	3-19-2021 23:29:38	3-20-2021 0:45:23	3-20-2021 12:52:01	3-20-2021 14:07:46	Night
P213.63	3-20-2021 19:00:00	118.2013299	1441.111671	3-20-2021 23:28:33	3-21-2021 0:44:21	3-21-2021 12:52:26	3-21-2021 14:08:14	Night
P213.63	3-20-2021 20:00:00	1237.88616	1711.906138	3-20-2021 23:28:30	3-21-2021 0:44:18	3-21-2021 12:52:23	3-21-2021 14:08:11	Night
P213.63	3-20-2021 21:00:00	1011.084178	1268.963054	3-20-2021 23:28:28	3-21-2021 0:44:16	3-21-2021 12:52:21	3-21-2021 14:08:09	Night
P213.63	3-20-2021 22:00:00	26.88363508	1295.798865	3-20-2021 23:28:28	3-21-2021 0:44:16	3-21-2021 12:52:21	3-21-2021 14:08:09	Night
P213.63	3-21-2021 1:00:00	67.55626095	1626.609262	3-20-2021 23:28:26	3-21-2021 0:44:14	3-21-2021 12:52:18	3-21-2021 14:08:06	Day
P213.63	3-21-2021 2:00:00	6.003155744	1622.178392	3-20-2021 23:28:26	3-21-2021 0:44:14	3-21-2021 12:52:18	3-21-2021 14:08:06	Day
P213.63	3-21-2021 3:00:00	518.1438875	2134.59857	3-20-2021 23:28:26	3-21-2021 0:44:14	3-21-2021 12:52:18	3-21-2021 14:08:06	Day
P213.63	3-21-2021 4:00:00	47.06383723	2161.380104	3-20-2021 23:28:25	3-21-2021 0:44:14	3-21-2021 12:52:18	3-21-2021 14:08:06	Day
P213.63	3-21-2021 7:00:00	95.22004786	2020.291121	3-20-2021 23:28:26	3-21-2021 0:44:14	3-21-2021 12:52:19	3-21-2021 14:08:07	Day
P213.63	3-21-2021 8:00:00	319.495131	2337.605336	3-20-2021 23:28:26	3-21-2021 0:44:14	3-21-2021 12:52:19	3-21-2021 14:08:07	Day
P213.63	3-21-2021 9:00:00	303.9824362	2045.060758	3-20-2021 23:28:26	3-21-2021 0:44:14	3-21-2021 12:52:18	3-21-2021 14:08:06	Day
P213.63	3-21-2021 10:00:00	9.380970773	2047.813645	3-20-2021 23:28:26	3-21-2021 0:44:14	3-21-2021 12:52:18	3-21-2021 14:08:06	Day
P213.63	3-21-2021 11:00:00	16.16080508	2056.47126	3-20-2021 23:28:26	3-21-2021 0:44:14	3-21-2021 12:52:18	3-21-2021 14:08:06	Day
P213.63	3-21-2021 12:00:00	18.53201878	2051.989208	3-20-2021 23:28:26	3-21-2021 0:44:14	3-21-2021 12:52:18	3-21-2021 14:08:06	Day
P213.63	3-21-2021 13:00:00	10.017486	2041.980451	3-20-2021 23:28:26	3-21-2021 0:44:14	3-21-2021 12:52:18	3-21-2021 14:08:06	Dusk
P213.63	3-21-2021 14:00:00	6.860545238	2047.271171	3-20-2021 23:28:26	3-21-2021 0:44:14	3-21-2021 12:52:18	3-21-2021 14:08:06	Dusk
P213.63	3-21-2021 15:00:00	4.617292632	2049.717998	3-20-2021 23:28:26	3-21-2021 0:44:14	3-21-2021 12:52:18	3-21-2021 14:08:06	Night
P213.63	3-21-2021 16:00:00	4.544335662	2054.200325	3-20-2021 23:28:26	3-21-2021 0:44:14	3-21-2021 12:52:18	3-21-2021 14:08:06	Night
P213.63	3-21-2021 17:00:00	12.93671307	2050.53917	3-20-2021 23:28:26	3-21-2021 0:44:14	3-21-2021 12:52:18	3-21-2021 14:08:06	Night
P213.63	3-21-2021 18:00:00	37.47636756	2053.337912	3-20-2021 23:28:26	3-21-2021 0:44:14	3-21-2021 12:52:18	3-21-2021 14:08:06	Night
P213.63	3-21-2021 19:00:00	78.40468344	2032.142098	3-21-2021 23:27:20	3-22-2021 0:43:12	3-22-2021 12:52:43	3-22-2021 14:08:34	Night
P213.63	3-21-2021 20:00:00	1138.693043	1555.492101	3-21-2021 23:27:18	3-22-2021 0:43:09	3-22-2021 12:52:40	3-22-2021 14:08:31	Night
P213.63	3-21-2021 21:00:00	994.8827273	2475.501652	3-21-2021 23:27:19	3-22-2021 0:43:10	3-22-2021 12:52:41	3-22-2021 14:08:32	Night
P213.63	3-21-2021 22:00:00	886.5485252	2678.820231	3-21-2021 23:27:20	3-22-2021 0:43:12	3-22-2021 12:52:43	3-22-2021 14:08:34	Night
P213.63	3-21-2021 23:00:00	10.36732724	2682.938457	3-21-2021 23:27:20	3-22-2021 0:43:12	3-22-2021 12:52:43	3-22-2021 14:08:34	Night
P213.63	3-22-2021 0:00:00	9.003722061	2677.608299	3-21-2021 23:27:20	3-22-2021 0:43:12	3-22-2021 12:52:43	3-22-2021 14:08:34	Dawn
P213.63	3-22-2021 1:00:00	6.056744562	2679.877048	3-21-2021 23:27:20	3-22-2021 0:43:12	3-22-2021 12:52:43	3-22-2021 14:08:34	Day
P213.63	3-22-2021 2:00:00	13.44164431	2666.448703	3-21-2021 23:27:20	3-22-2021 0:43:12	3-22-2021 12:52:43	3-22-2021 14:08:34	Day
P213.63	3-22-2021 3:00:00	36.62379479	2648.062973	3-21-2021 23:27:20	3-22-2021 0:43:12	3-22-2021 12:52:43	3-22-2021 14:08:34	Day
P213.63	3-22-2021 4:00:00	1.107026088	2646.979762	3-21-2021 23:27:20	3-22-2021 0:43:12	3-22-2021 12:52:43	3-22-2021 14:08:34	Day
P213.63	3-22-2021 5:00:00	29.1051326	2651.243523	3-21-2021 23:27:20	3-22-2021 0:43:12	3-22-2021 12:52:43	3-22-2021 14:08:34	Day
P213.63	3-22-2021 6:00:00	270.8639141	2596.374631	3-21-2021 23:27:20	3-22-2021 0:43:11	3-22-2021 12:52:42	3-22-2021 14:08:34	Day
P213.63	3-22-2021 7:00:00	548.357043	2694.853709	3-21-2021 23:27:18	3-22-2021 0:43:10	3-22-2021 12:52:41	3-22-2021 14:08:32	Day
P213.63	3-22-2021 8:00:00	1059.028996	2045.580318	3-21-2021 23:27:16	3-22-2021 0:43:07	3-22-2021 12:52:39	3-22-2021 14:08:30	Day
P213.63	3-22-2021 9:00:00	353.7870744	2130.025912	3-21-2021 23:27:17	3-22-2021 0:43:08	3-22-2021 12:52:39	3-22-2021 14:08:30	Day
P213.63	3-22-2021 10:00:00	428.1571258	1891.444469	3-21-2021 23:27:17	3-22-2021 0:43:08	3-22-2021 12:52:39	3-22-2021 14:08:30	Day
P213.63	3-22-2021 11:00:00	832.9957574	1104.353074	3-21-2021 23:27:17	3-22-2021 0:43:08	3-22-2021 12:52:39	3-22-2021 14:08:30	Day
P213.63	3-22-2021 12:00:00	176.5798473	1168.226489	3-21-2021 23:27:18	3-22-2021 0:43:08	3-22-2021 12:52:39	3-22-2021 14:08:30	Day
P213.63	3-22-2021 13:00:00	3.234372225	1166.969323	3-21-2021 23:27:18	3-22-2021 0:43:08	3-22-2021 12:52:39	3-22-2021 14:08:30	Dusk
P213.63	3-22-2021 14:00:00	948.9025693	380.9525962	3-21-2021 23:27:16	3-22-2021 0:43:07	3-22-2021 12:52:38	3-22-2021 14:08:28	Dusk
P213.63	3-22-2021 15:00:00	416.1210206	0	3-21-2021 23:27:16	3-22-2021 0:43:06	3-22-2021 12:52:37	3-22-2021 14:08:28	Night
P213.63	3-22-2021 16:00:00	2087.924543	0	3-21-2021 23:27:21	3-22-2021 0:43:11	3-22-2021 12:52:42	3-22-2021 14:08:32	Night
P213.63	3-22-2021 17:00:00	810.8571038	0	3-21-2021 23:27:22	3-22-2021 0:43:13	3-22-2021 12:52:44	3-22-2021 14:08:34	Night
P213.63	3-22-2021 18:00:00	1008.887384	386.9764574	3-21-2021 23:27:22	3-22-2021 0:43:13	3-22-2021 12:52:44	3-22-2021 14:08:34	Night
P213.63	3-22-2021 19:00:00	1.013024185	386.8764403	3-22-2021 23:26:17	3-23-2021 0:42:11	3-23-2021 12:53:08	3-23-2021 14:09:02	Night
P213.63	3-22-2021 20:00:00	829.5018713	956.6881451	3-22-2021 23:26:15	3-23-2021 0:42:09	3-23-2021 12:53:07	3-23-2021 14:09:01	Night
P213.63	3-22-2021 21:00:00	4.617556847	954.4722793	3-22-2021 23:26:15	3-23-2021 0:42:09	3-23-2021 12:53:07	3-23-2021 14:09:01	Night
P213.63	3-22-2021 22:00:00	4.617522159	956.6855156	3-22-2021 23:26:15	3-23-2021 0:42:09	3-23-2021 12:53:07	3-23-2021 14:09:01	Night
P213.63	3-22-2021 23:00:00	44.84571283	997.6521244	3-22-2021 23:26:15	3-23-2021 0:42:09	3-23-2021 12:53:07	3-23-2021 14:09:01	Night
P213.63	3-23-2021 0:00:00	4.051796748	997.6528599	3-22-2021 23:26:15	3-23-2021 0:42:09	3-23-2021 12:53:07	3-23-2021 14:09:01	Dawn
P213.63	3-23-2021 1:00:00	10.50493324	1005.401752	3-22-2021 23:26:15	3-23-2021 0:42:09	3-23-2021 12:53:07	3-23-2021 14:09:01	Day
P213.63	3-23-2021 2:00:00	4.870633172	1000.973017	3-22-2021 23:26:15	3-23-2021 0:42:09	3-23-2021 12:53:07	3-23-2021 14:09:01	Day
P213.63	3-23-2021 3:00:00	5.239937547	1004.29683	3-22-2021 23:26:15	3-23-2021 0:42:09	3-23-2021 12:53:07	3-23-2021 14:09:01	Day
P213.63	3-23-2021 4:00:00	4.051896746	1004.297566	3-22-2021 23:26:15	3-23-2021 0:42:09	3-23-2021 12:53:07	3-23-2021 14:09:01	Day
P213.63	3-23-2021 5:00:00	1.500473342	1003.190356	3-22-2021 23:26:15	3-23-2021 0:42:09	3-23-2021 12:53:07	3-23-2021 14:09:01	Day
P213.63	3-23-2021 6:00:00	1112.924712	2111.194677	3-22-2021 23:26:15	3-23-2021 0:42:09	3-23-2021 12:53:07	3-23-2021 14:09:01	Day
P213.63	3-23-2021 7:00:00	671.7853751	1771.346231	3-22-2021 23:26:17	3-23-2021 0:42:11	3-23-2021 12:53:09	3-23-2021 14:09:03	Day
P213.63	3-23-2021 8:00:00	682.4283711	1256.164912	3-22-2021 23:26:18	3-23-2021 0:42:12	3-23-2021 12:53:10	3-23-2021 14:09:04	Day
P213.63	3-23-2021 9:00:00	5.372212602	1251.979221	3-22-2021 23:26:18	3-23-2021 0:42:12	3-23-2021 12:53:10	3-23-2021 14:09:04	Day
P213.63	3-23-2021 10:00:00	2.215052842	1254.187618	3-22-2021 23:26:18	3-23-2021 0:42:12	3-23-2021 12:53:10	3-23-2021 14:09:04	Day
P213.63	3-23-2021 11:00:00	0	1254.187618	3-22-2021 23:26:18	3-23-2021 0:42:12	3-23-2021 12:53:10	3-23-2021 14:09:04	Day
P213.63	3-23-2021 12:00:00	3.001747859	1251.823784	3-22-2021 23:26:18	3-23-2021 0:42:12	3-23-2021 12:53:10	3-23-2021 14:09:04	Day
P213.63	3-23-2021 13:00:00	717.4350626	1968.144136	3-22-2021 23:26:17	3-23-2021 0:42:12	3-23-2021 12:53:10	3-23-2021 14:09:04	Dusk
P213.63	3-23-2021 14:00:00	1733.025383	2448.078095	3-22-2021 23:26:13	3-23-2021 0:42:08	3-23-2021 12:53:06	3-23-2021 14:09:00	Dusk
P213.63	3-23-2021 15:00:00	186.0147684	2499.211589	3-22-2021 23:26:13	3-23-2021 0:42:07	3-23-2021 12:53:05	3-23-2021 14:09:00	Night
P213.63	3-23-2021 16:00:00	1.01282419	2499.211652	3-22-2021 23:26:13	3-23-2021 0:42:07	3-23-2021 12:53:05	3-23-2021 14:09:00	Night
P213.63	3-23-2021 17:00:00	456.7416874	2212.26518	3-22-2021 23:26:12	3-23-2021 0:42:07	3-23-2021 12:53:04	3-23-2021 14:08:59	Night
P213.63	3-23-2021 18:00:00	569.7474538	1708.933223	3-22-2021 23:26:11	3-23-2021 0:42:06	3-23-2021 12:53:03	3-23-2021 14:08:58	Night
P213.63	3-23-2021 19:00:00	114.4018696	1799.482812	3-23-2021 23:25:06	3-24-2021 0:41:04	3-24-2021 12:53:28	3-24-2021 14:09:26	Night
P213.63	3-23-2021 20:00:00	718.3386263	1119.464152	3-23-2021 23:25:06	3-24-2021 0:41:04	3-24-2021 12:53:28	3-24-2021 14:09:26	Night
P213.63	3-23-2021 21:00:00	541.8800799	1523.183371	3-23-2021 23:25:07	3-24-2021 0:41:05	3-24-2021 12:53:29	3-24-2021 14:09:27	Night
P213.63	3-23-2021 22:00:00	338.1436467	1814.399021	3-23-2021 23:25:07	3-24-2021 0:41:05	3-24-2021 12:53:29	3-24-2021 14:09:27	Night
P213.63	3-23-2021 23:00:00	9.258907679	1822.614993	3-23-2021 23:25:07	3-24-2021 0:41:05	3-24-2021 12:53:29	3-24-2021 14:09:27	Night
P213.63	3-24-2021 0:00:00	6.720735582	1829.124233	3-23-2021 23:25:07	3-24-2021 0:41:05	3-24-2021 12:53:29	3-24-2021 14:09:27	Dawn
P213.63	3-24-2021 1:00:00	5.536125657	1823.615736	3-23-2021 23:25:07	3-24-2021 0:41:05	3-24-2021 12:53:29	3-24-2021 14:09:27	Day
P213.63	3-24-2021 2:00:00	2.308839154	1824.516662	3-23-2021 23:25:07	3-24-2021 0:41:05	3-24-2021 12:53:29	3-24-2021 14:09:27	Day
P213.63	3-24-2021 3:00:00	11.672112	1833.846313	3-23-2021 23:25:07	3-24-2021 0:41:05	3-24-2021 12:53:29	3-24-2021 14:09:27	Day
P213.63	3-24-2021 4:00:00	7.781766245	1826.850927	3-23-2021 23:25:07	3-24-2021 0:41:05	3-24-2021 12:53:29	3-24-2021 14:09:27	Day
P213.63	3-24-2021 5:00:00	4.870083815	1822.63164	3-23-2021 23:25:07	3-24-2021 0:41:05	3-24-2021 12:53:29	3-24-2021 14:09:27	Day
P213.63	3-24-2021 6:00:00	4.870715123	1827.233293	3-23-2021 23:25:07	3-24-2021 0:41:05	3-24-2021 12:53:29	3-24-2021 14:09:27	Day
P213.63	3-24-2021 7:00:00	901.4418803	2079.67495	3-23-2021 23:25:05	3-24-2021 0:41:03	3-24-2021 12:53:28	3-24-2021 14:09:26	Day
P213.63	3-24-2021 8:00:00	1789.971551	1659.151142	3-23-2021 23:25:04	3-24-2021 0:41:02	3-24-2021 12:53:27	3-24-2021 14:09:26	Day
P213.63	3-24-2021 9:00:00	1931.600409	93.41115049	3-23-2021 23:25:04	3-24-2021 0:41:04	3-24-2021 12:53:29	3-24-2021 14:09:28	Day
P213.63	3-24-2021 10:00:00	25.50840875	90.12767038	3-23-2021 23:25:04	3-24-2021 0:41:04	3-24-2021 12:53:29	3-24-2021 14:09:28	Day
P213.63	3-24-2021 11:00:00	123.7581987	0	3-23-2021 23:25:04	3-24-2021 0:41:04	3-24-2021 12:53:29	3-24-2021 14:09:28	Day
P213.63	3-24-2021 12:00:00	733.6086737	0	3-23-2021 23:25:06	3-24-2021 0:41:05	3-24-2021 12:53:30	3-24-2021 14:09:29	Day
P213.63	3-24-2021 13:00:00	491.8700282	221.6446149	3-23-2021 23:25:07	3-24-2021 0:41:06	3-24-2021 12:53:31	3-24-2021 14:09:31	Dusk
P213.63	3-24-2021 14:00:00	1.500934712	221.6580429	3-23-2021 23:25:07	3-24-2021 0:41:06	3-24-2021 12:53:31	3-24-2021 14:09:31	Dusk
P213.63	3-24-2021 15:00:00	1.107025406	220.9185198	3-23-2021 23:25:07	3-24-2021 0:41:06	3-24-2021 12:53:31	3-24-2021 14:09:31	Night
P213.63	3-24-2021 16:00:00	4.870305433	225.3843118	3-23-2021 23:25:07	3-24-2021 0:41:06	3-24-2021 12:53:31	3-24-2021 14:09:31	Night
P213.63	3-24-2021 17:00:00	6.002103714	219.4113454	3-23-2021 23:25:07	3-24-2021 0:41:06	3-24-2021 12:53:31	3-24-2021 14:09:31	Night
P213.63	3-24-2021 18:00:00	655.1513939	0	3-23-2021 23:25:06	3-24-2021 0:41:05	3-24-2021 12:53:30	3-24-2021 14:09:29	Night
P213.63	3-24-2021 19:00:00	661.3639559	149.583814	3-24-2021 23:24:01	3-25-2021 0:40:04	3-25-2021 12:53:55	3-25-2021 14:09:58	Night
P213.63	3-24-2021 20:00:00	149.3443864	71.74663631	3-24-2021 23:24:01	3-25-2021 0:40:04	3-25-2021 12:53:55	3-25-2021 14:09:58	Night
P213.63	3-24-2021 21:00:00	300.0632365	38.7978266	3-24-2021 23:24:01	3-25-2021 0:40:04	3-25-2021 12:53:56	3-25-2021 14:09:59	Night
P213.63	3-24-2021 22:00:00	54.18507933	80.20993533	3-24-2021 23:24:01	3-25-2021 0:40:04	3-25-2021 12:53:56	3-25-2021 14:09:59	Night
P213.63	3-24-2021 23:00:00	25.67900224	61.59248902	3-24-2021 23:24:01	3-25-2021 0:40:04	3-25-2021 12:53:56	3-25-2021 14:09:59	Night
P213.63	3-25-2021 0:00:00	19.46986922	74.5794756	3-24-2021 23:24:01	3-25-2021 0:40:04	3-25-2021 12:53:56	3-25-2021 14:09:59	Dawn
P213.63	3-25-2021 1:00:00	13.14791961	83.38697583	3-24-2021 23:24:01	3-25-2021 0:40:05	3-25-2021 12:53:56	3-25-2021 14:09:59	Day
P213.63	3-25-2021 2:00:00	6.075545174	89.38025335	3-24-2021 23:24:01	3-25-2021 0:40:05	3-25-2021 12:53:56	3-25-2021 14:09:59	Day
P213.63	3-25-2021 3:00:00	11.98695675	99.64226032	3-24-2021 23:24:01	3-25-2021 0:40:05	3-25-2021 12:53:56	3-25-2021 14:09:59	Day
P213.63	3-25-2021 4:00:00	16.20168024	83.65979931	3-24-2021 23:24:01	3-25-2021 0:40:05	3-25-2021 12:53:56	3-25-2021 14:09:59	Day
P213.63	3-25-2021 5:00:00	8.176236091	91.46949295	3-24-2021 23:24:01	3-25-2021 0:40:05	3-25-2021 12:53:56	3-25-2021 14:09:59	Day
P213.63	3-25-2021 6:00:00	131.5010941	68.78155469	3-24-2021 23:24:01	3-25-2021 0:40:04	3-25-2021 12:53:56	3-25-2021 14:09:59	Day
P213.63	3-25-2021 7:00:00	365.4160447	65.79611485	3-24-2021 23:24:01	3-25-2021 0:40:04	3-25-2021 12:53:55	3-25-2021 14:09:59	Day
P213.63	3-25-2021 8:00:00	331.2679604	0	3-24-2021 23:24:00	3-25-2021 0:40:03	3-25-2021 12:53:55	3-25-2021 14:09:58	Day
P213.63	3-25-2021 9:00:00	92.54877903	10.08848769	3-24-2021 23:24:00	3-25-2021 0:40:03	3-25-2021 12:53:54	3-25-2021 14:09:58	Day
P213.63	3-25-2021 10:00:00	86.63596899	0	3-24-2021 23:24:00	3-25-2021 0:40:03	3-25-2021 12:53:55	3-25-2021 14:09:58	Day
P213.63	3-25-2021 11:00:00	11.79125189	0	3-24-2021 23:24:00	3-25-2021 0:40:03	3-25-2021 12:53:55	3-25-2021 14:09:58	Day
P213.63	3-25-2021 12:00:00	10.50333724	0	3-24-2021 23:24:00	3-25-2021 0:40:03	3-25-2021 12:53:55	3-25-2021 14:09:58	Day
P213.63	3-25-2021 13:00:00	9.715064966	0	3-24-2021 23:24:00	3-25-2021 0:40:03	3-25-2021 12:53:55	3-25-2021 14:09:58	Dusk
P213.63	3-25-2021 14:00:00	10.47668044	0	3-24-2021 23:24:00	3-25-2021 0:40:03	3-25-2021 12:53:55	3-25-2021 14:09:58	Dusk
P213.63	3-25-2021 17:00:00	2.307837031	0	3-24-2021 23:24:00	3-25-2021 0:40:03	3-25-2021 12:53:55	3-25-2021 14:09:58	Night
P213.63	3-25-2021 18:00:00	8.745105848	0	3-24-2021 23:24:00	3-25-2021 0:40:03	3-25-2021 12:53:55	3-25-2021 14:09:58	Night
P213.63	3-25-2021 19:00:00	8.011640017	0	3-25-2021 23:22:53	3-26-2021 0:39:01	3-26-2021 12:54:19	3-26-2021 14:10:26	Night
P213.63	3-25-2021 20:00:00	9.812196891	0	3-25-2021 23:22:53	3-26-2021 0:39:01	3-26-2021 12:54:19	3-26-2021 14:10:26	Night
P213.63	3-25-2021 21:00:00	15.21886109	0	3-25-2021 23:22:53	3-26-2021 0:39:01	3-26-2021 12:54:19	3-26-2021 14:10:26	Night
P213.63	3-25-2021 22:00:00	6.924458523	0	3-25-2021 23:22:53	3-26-2021 0:39:01	3-26-2021 12:54:19	3-26-2021 14:10:26	Night
P213.63	3-25-2021 23:00:00	12.9330841	0	3-25-2021 23:22:53	3-26-2021 0:39:01	3-26-2021 12:54:19	3-26-2021 14:10:26	Night
P213.63	3-26-2021 0:00:00	54.75775794	15.76803142	3-25-2021 23:22:54	3-26-2021 0:39:01	3-26-2021 12:54:19	3-26-2021 14:10:26	Dawn
P213.63	3-26-2021 1:00:00	10.41929283	26.17985359	3-25-2021 23:22:54	3-26-2021 0:39:01	3-26-2021 12:54:19	3-26-2021 14:10:26	Day
P213.63	3-26-2021 2:00:00	9.699742785	20.88207532	3-25-2021 23:22:54	3-26-2021 0:39:01	3-26-2021 12:54:19	3-26-2021 14:10:26	Day
P213.63	3-26-2021 3:00:00	5.629081719	26.5055499	3-25-2021 23:22:54	3-26-2021 0:39:01	3-26-2021 12:54:19	3-26-2021 14:10:26	Day
P213.63	3-26-2021 4:00:00	3.890440818	29.29044191	3-25-2021 23:22:54	3-26-2021 0:39:01	3-26-2021 12:54:19	3-26-2021 14:10:26	Day
P213.63	3-26-2021 5:00:00	4.199005631	27.30528327	3-25-2021 23:22:53	3-26-2021 0:39:01	3-26-2021 12:54:19	3-26-2021 14:10:26	Day
P213.63	3-26-2021 6:00:00	7.816903096	34.63367507	3-25-2021 23:22:53	3-26-2021 0:39:01	3-26-2021 12:54:19	3-26-2021 14:10:26	Day
P213.63	3-26-2021 7:00:00	3.891291143	37.41954326	3-25-2021 23:22:53	3-26-2021 0:39:01	3-26-2021 12:54:19	3-26-2021 14:10:26	Day
P213.63	3-26-2021 8:00:00	1.012524197	37.1930141	3-25-2021 23:22:53	3-26-2021 0:39:01	3-26-2021 12:54:19	3-26-2021 14:10:26	Day
P213.63	3-26-2021 9:00:00	1.012524197	37.41954326	3-25-2021 23:22:53	3-26-2021 0:39:01	3-26-2021 12:54:19	3-26-2021 14:10:26	Day
P213.63	3-26-2021 10:00:00	66.82554462	0	3-25-2021 23:22:53	3-26-2021 0:39:01	3-26-2021 12:54:19	3-26-2021 14:10:26	Day
P213.63	3-26-2021 11:00:00	12.17545082	0	3-25-2021 23:22:53	3-26-2021 0:39:01	3-26-2021 12:54:19	3-26-2021 14:10:26	Day
P213.63	3-26-2021 12:00:00	20.40705329	8.014266519	3-25-2021 23:22:53	3-26-2021 0:39:01	3-26-2021 12:54:19	3-26-2021 14:10:26	Day
P213.63	3-26-2021 13:00:00	23.34960299	0	3-25-2021 23:22:53	3-26-2021 0:39:01	3-26-2021 12:54:19	3-26-2021 14:10:26	Dusk
P213.63	3-26-2021 14:00:00	3.233247595	0	3-25-2021 23:22:53	3-26-2021 0:39:01	3-26-2021 12:54:19	3-26-2021 14:10:26	Dusk
P213.63	3-26-2021 15:00:00	16.53822177	0	3-25-2021 23:22:53	3-26-2021 0:39:01	3-26-2021 12:54:19	3-26-2021 14:10:26	Night
P213.63	3-26-2021 16:00:00	6.720735582	0.111694329	3-25-2021 23:22:53	3-26-2021 0:39:01	3-26-2021 12:54:19	3-26-2021 14:10:26	Night
P213.63	3-26-2021 17:00:00	19.08923693	0	3-25-2021 23:22:53	3-26-2021 0:39:01	3-26-2021 12:54:19	3-26-2021 14:10:26	Night
P213.63	3-26-2021 18:00:00	1165.324077	374.1458875	3-25-2021 23:22:51	3-26-2021 0:38:58	3-26-2021 12:54:16	3-26-2021 14:10:24	Night
P213.63	3-26-2021 19:00:00	971.1661737	1142.873871	3-26-2021 23:21:45	3-27-2021 0:37:56	3-27-2021 12:54:40	3-27-2021 14:10:52	Night
P213.63	3-26-2021 20:00:00	690.4954354	608.052853	3-26-2021 23:21:45	3-27-2021 0:37:57	3-27-2021 12:54:41	3-27-2021 14:10:53	Night
P213.63	3-26-2021 21:00:00	6.727008015	611.7468031	3-26-2021 23:21:45	3-27-2021 0:37:57	3-27-2021 12:54:41	3-27-2021 14:10:53	Night
P213.63	3-26-2021 22:00:00	6.945572117	611.5799396	3-26-2021 23:21:45	3-27-2021 0:37:57	3-27-2021 12:54:41	3-27-2021 14:10:53	Night
P213.63	3-26-2021 23:00:00	3.759336815	613.9020093	3-26-2021 23:21:45	3-27-2021 0:37:57	3-27-2021 12:54:41	3-27-2021 14:10:53	Night
P213.63	3-27-2021 0:00:00	11.05293073	602.9587056	3-26-2021 23:21:45	3-27-2021 0:37:57	3-27-2021 12:54:41	3-27-2021 14:10:53	Dawn
P213.63	3-27-2021 1:00:00	16.73298249	600.7055162	3-26-2021 23:21:45	3-27-2021 0:37:57	3-27-2021 12:54:41	3-27-2021 14:10:53	Day
P213.63	3-27-2021 2:00:00	9.08733086	600.9365305	3-26-2021 23:21:45	3-27-2021 0:37:57	3-27-2021 12:54:41	3-27-2021 14:10:53	Day
P213.63	3-27-2021 3:00:00	8.176390864	592.8215885	3-26-2021 23:21:45	3-27-2021 0:37:57	3-27-2021 12:54:41	3-27-2021 14:10:53	Day
P213.63	3-27-2021 4:00:00	12.96980043	601.9550849	3-26-2021 23:21:45	3-27-2021 0:37:57	3-27-2021 12:54:41	3-27-2021 14:10:53	Day
P213.63	3-27-2021 5:00:00	3.759336815	604.3749307	3-26-2021 23:21:45	3-27-2021 0:37:57	3-27-2021 12:54:41	3-27-2021 14:10:53	Day
P213.63	3-27-2021 6:00:00	149.3672422	501.4605961	3-26-2021 23:21:46	3-27-2021 0:37:57	3-27-2021 12:54:41	3-27-2021 14:10:53	Day
P213.63	3-27-2021 9:00:00	4.543224654	0	3-26-2021 23:21:47	3-27-2021 0:37:59	3-27-2021 12:54:43	3-27-2021 14:10:55	Day
P213.63	3-27-2021 10:00:00	3.322076195	0	3-26-2021 23:21:47	3-27-2021 0:37:59	3-27-2021 12:54:43	3-27-2021 14:10:55	Day
P213.63	3-27-2021 11:00:00	18.00640787	0	3-26-2021 23:21:47	3-27-2021 0:37:59	3-27-2021 12:54:43	3-27-2021 14:10:55	Day
P213.63	3-27-2021 12:00:00	1081.785672	851.1347927	3-26-2021 23:21:49	3-27-2021 0:38:01	3-27-2021 12:54:46	3-27-2021 14:10:58	Day
P213.63	3-27-2021 13:00:00	5.182392208	846.706773	3-26-2021 23:21:49	3-27-2021 0:38:01	3-27-2021 12:54:46	3-27-2021 14:10:58	Dusk
P213.63	3-27-2021 14:00:00	5.526187362	851.8985746	3-26-2021 23:21:49	3-27-2021 0:38:01	3-27-2021 12:54:46	3-27-2021 14:10:58	Dusk
P213.63	3-27-2021 15:00:00	913.0680768	599.0848406	3-26-2021 23:21:50	3-27-2021 0:38:01	3-27-2021 12:54:46	3-27-2021 14:10:57	Night
P213.63	3-27-2021 16:00:00	1623.660796	683.6988504	3-26-2021 23:21:47	3-27-2021 0:37:58	3-27-2021 12:54:42	3-27-2021 14:10:53	Night
P213.63	3-27-2021 17:00:00	15.71607544	696.4982626	3-26-2021 23:21:47	3-27-2021 0:37:58	3-27-2021 12:54:42	3-27-2021 14:10:53	Night
P213.63	3-27-2021 18:00:00	1585.631905	2275.57476	3-26-2021 23:21:46	3-27-2021 0:37:57	3-27-2021 12:54:40	3-27-2021 14:10:51	Night
P213.63	3-27-2021 19:00:00	1817.766731	1467.716376	3-27-2021 23:20:39	3-28-2021 0:36:54	3-28-2021 12:55:04	3-28-2021 14:11:18	Night
P213.63	3-27-2021 20:00:00	492.1103097	1464.651299	3-27-2021 23:20:41	3-28-2021 0:36:55	3-28-2021 12:55:05	3-28-2021 14:11:20	Night
P213.63	3-27-2021 21:00:00	485.465065	1760.467604	3-27-2021 23:20:41	3-28-2021 0:36:56	3-28-2021 12:55:06	3-28-2021 14:11:21	Night
P213.63	3-27-2021 22:00:00	1.107025406	1761.564731	3-27-2021 23:20:41	3-28-2021 0:36:56	3-28-2021 12:55:06	3-28-2021 14:11:21	Night
P213.63	3-27-2021 23:00:00	3.001407896	1763.491018	3-27-2021 23:20:41	3-28-2021 0:36:56	3-28-2021 12:55:06	3-28-2021 14:11:21	Night
P213.63	3-28-2021 0:00:00	9.116004094	1762.310759	3-27-2021 23:20:41	3-28-2021 0:36:56	3-28-2021 12:55:06	3-28-2021 14:11:21	Dawn
P213.63	3-28-2021 1:00:00	4.200127285	1761.731747	3-27-2021 23:20:41	3-28-2021 0:36:56	3-28-2021 12:55:06	3-28-2021 14:11:21	Day
P213.63	3-28-2021 2:00:00	6.945780752	1768.060124	3-27-2021 23:20:41	3-28-2021 0:36:56	3-28-2021 12:55:06	3-28-2021 14:11:21	Day
P213.63	3-28-2021 3:00:00	8.40025457	1769.241382	3-27-2021 23:20:41	3-28-2021 0:36:56	3-28-2021 12:55:06	3-28-2021 14:11:21	Day
P213.63	3-28-2021 4:00:00	10.65979911	1767.221534	3-27-2021 23:20:41	3-28-2021 0:36:56	3-28-2021 12:55:06	3-28-2021 14:11:21	Day
P213.63	3-28-2021 5:00:00	760.3516906	2314.355085	3-27-2021 23:20:42	3-28-2021 0:36:58	3-28-2021 12:55:07	3-28-2021 14:11:22	Day
P213.63	3-28-2021 6:00:00	705.3833708	2768.434347	3-27-2021 23:20:44	3-28-2021 0:36:59	3-28-2021 12:55:09	3-28-2021 14:11:24	Day
P213.63	3-28-2021 7:00:00	283.0621307	2608.658131	3-27-2021 23:20:43	3-28-2021 0:36:58	3-28-2021 12:55:08	3-28-2021 14:11:23	Day
P213.63	3-28-2021 8:00:00	351.3663954	2453.11835	3-27-2021 23:20:42	3-28-2021 0:36:58	3-28-2021 12:55:07	3-28-2021 14:11:22	Day
P213.63	3-28-2021 9:00:00	3.001082531	2455.50868	3-27-2021 23:20:42	3-28-2021 0:36:58	3-28-2021 12:55:07	3-28-2021 14:11:22	Day
P213.63	3-28-2021 10:00:00	2.434840003	2453.210965	3-27-2021 23:20:42	3-28-2021 0:36:58	3-28-2021 12:55:07	3-28-2021 14:11:22	Day
P213.63	3-28-2021 11:00:00	3.759810176	2455.695815	3-27-2021 23:20:42	3-28-2021 0:36:58	3-28-2021 12:55:07	3-28-2021 14:11:22	Day
P213.63	3-28-2021 12:00:00	2.434840003	2453.397439	3-27-2021 23:20:42	3-28-2021 0:36:58	3-28-2021 12:55:07	3-28-2021 14:11:22	Day
P213.63	3-28-2021 13:00:00	1711.558656	1271.349593	3-27-2021 23:20:40	3-28-2021 0:36:55	3-28-2021 12:55:04	3-28-2021 14:11:19	Dusk
P213.63	3-28-2021 14:00:00	203.0320401	1069.411994	3-27-2021 23:20:40	3-28-2021 0:36:55	3-28-2021 12:55:04	3-28-2021 14:11:18	Dusk
P213.63	3-28-2021 15:00:00	429.7718036	816.6473941	3-27-2021 23:20:39	3-28-2021 0:36:54	3-28-2021 12:55:03	3-28-2021 14:11:17	Night
P213.63	3-28-2021 16:00:00	950.675535	1468.30862	3-27-2021 23:20:39	3-28-2021 0:36:54	3-28-2021 12:55:03	3-28-2021 14:11:18	Night
P213.63	3-28-2021 17:00:00	668.1686757	2093.197221	3-27-2021 23:20:40	3-28-2021 0:36:55	3-28-2021 12:55:05	3-28-2021 14:11:20	Night
P213.63	3-28-2021 18:00:00	4.42909958	2091.341773	3-27-2021 23:20:40	3-28-2021 0:36:55	3-28-2021 12:55:05	3-28-2021 14:11:20	Night
P213.63	3-28-2021 19:00:00	51.68051207	2122.960939	3-28-2021 23:19:33	3-29-2021 0:35:53	3-29-2021 12:55:29	3-29-2021 14:11:49	Night
P213.63	3-28-2021 20:00:00	368.576763	1989.199746	3-28-2021 23:19:34	3-29-2021 0:35:54	3-29-2021 12:55:29	3-29-2021 14:11:49	Night
P213.63	3-28-2021 21:00:00	89.05504003	1904.373835	3-28-2021 23:19:34	3-29-2021 0:35:54	3-29-2021 12:55:29	3-29-2021 14:11:49	Night
P213.63	3-28-2021 22:00:00	316.8219807	1762.797321	3-28-2021 23:19:35	3-29-2021 0:35:55	3-29-2021 12:55:30	3-29-2021 14:11:50	Night
P213.63	3-28-2021 23:00:00	3.890428754	1759.235359	3-28-2021 23:19:35	3-29-2021 0:35:55	3-29-2021 12:55:30	3-29-2021 14:11:50	Night
P213.63	3-29-2021 2:00:00	2.025848375	1759.535316	3-28-2021 23:19:35	3-29-2021 0:35:55	3-29-2021 12:55:30	3-29-2021 14:11:50	Day
P213.63	3-29-2021 3:00:00	8.178471566	1759.50519	3-28-2021 23:19:35	3-29-2021 0:35:55	3-29-2021 12:55:30	3-29-2021 14:11:50	Day
P213.63	3-29-2021 4:00:00	7.830188935	1761.863194	3-28-2021 23:19:35	3-29-2021 0:35:55	3-29-2021 12:55:30	3-29-2021 14:11:50	Day
P213.63	3-29-2021 5:00:00	8.220835435	1766.575922	3-28-2021 23:19:35	3-29-2021 0:35:55	3-29-2021 12:55:30	3-29-2021 14:11:50	Day
[truncated: 3,316 more rows]
